# Supplementary material for: Direct modulation of microglial function by electrical field
Source: Front Cell Dev Biol. 2022 Sep 8;10:980775. doi: 10.3389/fcell.2022.980775 (PMC9493490; doi:10.3389/fcell.2022.980775)
Supplement: Supplementary file 1 [file DataSheet2.zip]

Archive with 2 entries (2 files):
- DEG_LPSvsCtrl.xlsx
- DEG_ES_LPSvsLPS.xlsx
