# Supplementary material for: Direct modulation of microglial function by electrical field
Source: Front Cell Dev Biol. 2022 Sep 8;10:980775. doi: 10.3389/fcell.2022.980775 (PMC9493490; doi:10.3389/fcell.2022.980775)
Supplement: Supplementary file 1 [file DataSheet2.zip › DEG_LPSvsCtrl.xlsx]

## Sheet: LPS vs Ctrl
											P value		FC
	Gene Name	Ctrl_1	Ctrl_2	Ctrl_3	LPS_1	LPS_2	LPS_3	ES_LPS_1	ES_LPS_2	ES_LPS_3	LPS vs Ctrl	Log10P	LPS vs Ctrl	Log2FC
ENSMUSG00000097987	Gm17786	11	12	9	3	0	2	1	7	2	0.00195569	2.7087	0.15625	-2.67807
ENSMUSG00000028445	Enho	47	65	71	13	16	10	27	10	26	0.0174158	1.75906	0.213115	-2.2303
ENSMUSG00000005621	Zfp592	4	2	3	0	1	1	1	3	3	0.0356527	1.44791	0.222222	-2.16993
ENSMUSG00000042042	Csgalnact2	14	18	23	9	3	1	5	14	7	0.0170105	1.76928	0.236364	-2.08092
ENSMUSG00000074818	Pdzd7	108	78	89	26	27	14	19	22	33	0.00657672	2.18199	0.243636	-2.0372
ENSMUSG00000006281	Tep1	252	242	297	63	74	66	57	73	106	0.00585587	2.23241	0.256637	-1.9622
ENSMUSG00000042605	Atxn2	14	11	13	0	4	6	3	5	2	0.0186926	1.72833	0.263158	-1.926
ENSMUSG00000038457	Tmem255b	95	92	131	26	40	21	30	39	37	0.0136419	1.86513	0.273585	-1.86994
ENSMUSG00000085833	Gm13003	48	31	50	9	19	8	8	10	27	0.0182675	1.73832	0.27907	-1.8413
ENSMUSG00000058656	Samd12	11	6	8	1	2	4	5	10	7	0.0332046	1.4788	0.28	-1.8365
ENSMUSG00000004099	Dnmt1	7	4	5	2	2	1	1	5	1	0.0398716	1.39934	0.3125	-1.67807
ENSMUSG00000031450	Grk1	444	457	496	170	142	126	161	136	173	0.000119599	3.92227	0.313529	-1.67333
ENSMUSG00000013858	Tmem259	10	13	8	3	5	2	6	4	5	0.021576	1.66603	0.322581	-1.63227
ENSMUSG00000025421	Hdhd2	7	7	10	3	3	2	4	1	6	0.0241143	1.61773	0.333333	-1.58496
ENSMUSG00000074871	Ctsm	5	5	8	1	1	4	7	9	2	0.0474207	1.32403	0.333333	-1.58496
ENSMUSG00000036246	Gmip	7	6	10	4	3	1	5	5	6	0.0324471	1.48882	0.347826	-1.52356
ENSMUSG00000084113	Gm14277	42	58	56	12	19	24	39	25	23	0.00744675	2.12803	0.352564	-1.50404
ENSMUSG00000022589	Cyp11b2	29	37	28	12	8	14	16	11	13	0.0069009	2.16109	0.361702	-1.46713
ENSMUSG00000058297	Spock2	21	14	14	3	11	4	9	5	7	0.0398013	1.4001	0.367347	-1.44478
ENSMUSG00000040441	Slc26a10	17	13	16	6	5	6	11	14	8	0.0106614	1.97219	0.369565	-1.4361
ENSMUSG00000093675	Gm20618	17	21	21	5	10	7	6	15	6	0.00341554	2.46654	0.372881	-1.42321
ENSMUSG00000090105	Gm15890	12	8	9	6	3	2	6	3	1	0.0242286	1.61567	0.37931	-1.39855
ENSMUSG00000034786	Gpsm3	7	6	8	1	3	4	3	14	8	0.0198551	1.70213	0.380952	-1.39232
ENSMUSG00000004054	Map3k11	9	6	6	4	2	2	2	1	3	0.0285822	1.5439	0.380952	-1.39232
ENSMUSG00000038319	Kcnh2	44	39	54	28	15	10	13	13	23	0.0168955	1.77223	0.386861	-1.37011
ENSMUSG00000006127	Inpp5k	28	17	27	8	10	10	6	12	9	0.0484461	1.31474	0.388889	-1.36257
ENSMUSG00000022412	Mief1	66	92	73	30	39	21	34	24	24	0.0104227	1.98202	0.38961	-1.3599
ENSMUSG00000029752	Asns	1428	1506	1802	718	536	615	759	579	629	0.00582731	2.23453	0.394637	-1.3414
ENSMUSG00000021614	Vcan	5	4	6	2	1	3	4	3	3	0.0213116	1.67138	0.4	-1.32193
ENSMUSG00000026249	Serpine2	332	341	394	167	114	165	168	165	158	0.00141162	2.85028	0.417994	-1.25844
ENSMUSG00000050064	Zfp697	1142	1133	1270	608	519	375	442	454	547	0.0020718	2.68365	0.423695	-1.2389
ENSMUSG00000085794	Vax2os	12	11	12	6	4	5	9	7	1	0.00160873	2.79352	0.428571	-1.22239
ENSMUSG00000026834	Acvr1c	100	104	127	43	46	57	32	22	36	0.00756495	2.12119	0.441088	-1.18086
ENSMUSG00000104376	Gm37516	22	18	30	13	11	7	11	3	13	0.0472027	1.32603	0.442857	-1.17509
ENSMUSG00000083528	Gm13432	90	71	82	36	32	40	52	54	44	0.00706319	2.151	0.444444	-1.16993
ENSMUSG00000093920	Olfr463	51	46	68	35	14	25	22	32	35	0.028469	1.54563	0.448485	-1.15687
ENSMUSG00000086150	Bach2os	17	19	24	10	11	6	4	17	9	0.0156734	1.80484	0.45	-1.152
ENSMUSG00000017679	Ttpal	24	20	30	11	8	15	17	13	18	0.0241415	1.61724	0.459459	-1.12199
ENSMUSG00000053647	Gper1	7	10	9	4	4	4	2	5	5	0.0339082	1.4697	0.461538	-1.11548
ENSMUSG00000061751	Kalrn	14	14	19	4	8	10	16	12	8	0.0265722	1.57557	0.468085	-1.09516
ENSMUSG00000039774	Galnt12	46	48	57	34	17	20	33	20	42	0.017949	1.74596	0.470199	-1.08866
ENSMUSG00000111421	Gm47643	15	12	11	7	4	7	6	5	7	0.0139495	1.85544	0.473684	-1.078
ENSMUSG00000024983	Vti1a	18	18	23	9	9	10	8	7	13	0.0215687	1.66618	0.474576	-1.07529
ENSMUSG00000035399	Oser1	75	120	103	47	40	57	23	29	37	0.0458027	1.33911	0.483221	-1.04924
ENSMUSG00000001020	S100a4	129	151	206	101	75	59	123	84	103	0.0472381	1.32571	0.483539	-1.0483
ENSMUSG00000064254	Ethe1	11	11	11	7	3	6	4	10	10	0.0421585	1.37511	0.484848	-1.04439
ENSMUSG00000104912	Gm43023	15	12	10	7	6	5	4	6	2	0.0349324	1.45677	0.486486	-1.03953
ENSMUSG00000109509	Rps12-ps4	37	55	51	14	20	36	36	24	19	0.0482138	1.31683	0.48951	-1.03059
ENSMUSG00000003865	Gys1	19	17	15	7	12	6	4	8	8	0.0233779	1.63119	0.490196	-1.02857
ENSMUSG00000093989	Rnasek	151	113	120	72	53	64	51	62	75	0.0170927	1.76719	0.492188	-1.02272
ENSMUSG00000030120	Mlf2	3139	3353	4063	1913	1668	1644	2073	2067	1920	0.0169306	1.77133	0.495026	-1.01442
ENSMUSG00000023072	Cep89	298	300	368	157	152	172	183	176	165	0.01489	1.82711	0.49793	-1.00599
ENSMUSG00000030732	Chrdl2	198	215	290	122	139	90	109	120	89	0.0348688	1.45756	0.499289	-1.00205
ENSMUSG00000065721	Gm26168	11	10	13	6	6	5	7	10	10	0.0142927	1.84489	0.5	-1
ENSMUSG00000037247	Pldi	10	11	11	7	4	5	1	4	3	0.0165506	1.78119	0.5	-1
ENSMUSG00000066687	Zbtb16	19	20	27	9	9	15	2	11	11	0.028903	1.53906	0.5	-1
ENSMUSG00000066952	Myo1h	9	7	10	2	5	6	6	5	4	0.0486458	1.31295	0.5	-1
ENSMUSG00000035297	Cops4	663	728	891	431	374	348	342	373	360	0.0209531	1.67875	0.505259	-0.984906
ENSMUSG00000000320	Alox12	314	232	347	152	159	141	160	141	155	0.0471608	1.32642	0.506159	-0.982337
ENSMUSG00000107049	Gm43771	12	14	11	9	5	5	2	11	7	0.02565	1.59091	0.513514	-0.961526
ENSMUSG00000035273	Hpse	10	13	14	9	6	4	3	4	6	0.0351355	1.45425	0.513514	-0.961526
ENSMUSG00000017466	Timp2	148	164	181	90	79	92	82	80	81	0.00708845	2.14945	0.529412	-0.917538
ENSMUSG00000017404	Rpl19	49	43	60	36	25	20	57	40	38	0.0262124	1.58149	0.532895	-0.908078
ENSMUSG00000015092	Edf1	178	162	188	96	119	69	90	86	115	0.0152518	1.81668	0.537879	-0.894647
ENSMUSG00000001729	Akt1	652	613	867	421	404	324	359	374	426	0.0400242	1.39768	0.538931	-0.891829
ENSMUSG00000022416	Cacna1i	2107	1966	2579	1300	1223	1081	1199	1286	1270	0.0221615	1.6544	0.541792	-0.884189
ENSMUSG00000097050	Gm9918	32	35	38	19	19	19	22	19	11	0.0115167	1.93867	0.542857	-0.881356
ENSMUSG00000113357	Gm19195	24	26	29	13	18	12	15	33	20	0.00814957	2.08887	0.544304	-0.877516
ENSMUSG00000034930	Rtkn	384	371	387	237	176	209	264	243	266	0.00676073	2.17001	0.544658	-0.876576
ENSMUSG00000024039	Cbs	45	37	57	34	21	21	19	22	33	0.0486488	1.31293	0.546763	-0.871014
ENSMUSG00000025195	Dnmbp	25	20	19	9	17	9	10	5	11	0.0472511	1.32559	0.546875	-0.870717
ENSMUSG00000027219	Slc28a2	88	71	105	51	58	38	51	50	64	0.036986	1.43196	0.556818	-0.844722
ENSMUSG00000003032	Klf4	198	212	230	101	116	141	108	97	101	0.0038122	2.41882	0.559375	-0.838112
ENSMUSG00000051427	Ccdc157	52	64	66	28	36	38	35	36	34	0.00998479	2.00066	0.56044	-0.835369
ENSMUSG00000009035	Tmem184b	108	75	98	55	61	42	83	86	64	0.0322969	1.49084	0.562278	-0.830646
ENSMUSG00000024664	Fads3	278	264	341	194	170	133	208	190	220	0.0143699	1.84255	0.562854	-0.829168
ENSMUSG00000023505	Cdca3	451	449	560	270	267	291	281	269	302	0.0250436	1.6013	0.567123	-0.818266
ENSMUSG00000020430	Pes1	464	387	562	303	250	249	295	217	293	0.044223	1.35435	0.567587	-0.817087
ENSMUSG00000038895	Zfp653	44	35	46	24	21	26	19	24	24	0.0205992	1.68615	0.568	-0.816037
ENSMUSG00000036835	Psenen	41	29	42	21	16	27	23	24	22	0.0416784	1.38009	0.571429	-0.807355
ENSMUSG00000032977	Fam207a	11	12	12	5	6	9	4	8	10	0.044741	1.34929	0.571429	-0.807355
ENSMUSG00000044533	Rps2	20	18	16	12	11	8	9	16	15	0.0100689	1.99702	0.574074	-0.800691
ENSMUSG00000026407	Cacna1s	237	209	260	139	135	132	181	176	192	0.0194747	1.71053	0.575071	-0.798188
ENSMUSG00000090936	Gm17705	275	225	265	162	119	161	164	166	188	0.00676571	2.16969	0.577778	-0.791413
ENSMUSG00000098318	Lockd	243	262	258	156	142	143	178	178	154	0.000182891	3.73781	0.577982	-0.790904
ENSMUSG00000037428	Vgf	26	18	20	14	9	14	15	21	16	0.0432227	1.36429	0.578125	-0.790547
ENSMUSG00000022265	Ank	1196	1284	1690	890	684	844	756	696	728	0.0461865	1.33549	0.579856	-0.786233
ENSMUSG00000060550	H2-Q7	54	72	67	34	29	49	33	43	48	0.0290776	1.53644	0.580311	-0.785102
ENSMUSG00000034303	Ccdc15	371	339	472	233	245	211	234	266	235	0.0475382	1.32296	0.58291	-0.778654
ENSMUSG00000005980	Dnase1	7	9	8	4	6	4	5	4	4	0.0201689	1.69532	0.583333	-0.777608
ENSMUSG00000029001	Fbxo44	8	7	9	6	4	4	3	8	6	0.0201689	1.69532	0.583333	-0.777608
ENSMUSG00000072618	Gm10384	8	7	9	4	6	4	3	1	2	0.0201689	1.69532	0.583333	-0.777608
ENSMUSG00000040127	Sdr9c7	33	26	37	24	15	17	27	20	38	0.0353681	1.45139	0.583333	-0.777608
ENSMUSG00000026934	Lhx3	40	44	53	27	22	31	32	21	37	0.019367	1.71294	0.583942	-0.776104
ENSMUSG00000111481	Gm47652	651	743	941	524	460	383	478	413	422	0.0454043	1.3429	0.585439	-0.772409
ENSMUSG00000049119	Fam110b	73	65	82	45	36	48	45	37	46	0.00947851	2.02326	0.586364	-0.770132
ENSMUSG00000055319	Sec23ip	321	294	368	203	184	190	207	206	184	0.0192208	1.71623	0.586979	-0.76862
ENSMUSG00000113065	Gm48870	24	19	20	17	11	9	17	15	10	0.0475534	1.32282	0.587302	-0.767827
ENSMUSG00000052565	Hist1h1d	1063	1142	1289	753	627	677	798	701	656	0.0070878	2.14949	0.588724	-0.764338
ENSMUSG00000025575	Cant1	1821	1855	2350	1311	1129	1110	1145	1091	1262	0.0283937	1.54678	0.589114	-0.763382
ENSMUSG00000060680	Gm8894	47	40	55	29	27	28	32	22	29	0.0445707	1.35095	0.591549	-0.75743
ENSMUSG00000109863	Gm45643	12	14	11	10	6	6	9	9	7	0.0428328	1.36822	0.594595	-0.750022
ENSMUSG00000111748	Gm34885	2734	2746	3492	1930	1700	1722	1723	1659	1669	0.0322314	1.49172	0.596523	-0.745352
ENSMUSG00000081677	Mdk-ps1	1947	1959	2617	1474	1251	1186	1491	1432	1546	0.0444242	1.35238	0.599571	-0.737998
ENSMUSG00000100039	Gm28959	50	48	62	30	33	33	47	55	42	0.0340357	1.46807	0.6	-0.736966
ENSMUSG00000025049	Taf5	15	13	17	9	9	9	5	13	10	0.0350987	1.45471	0.6	-0.736966
ENSMUSG00000026941	Mamdc4	69	61	75	48	35	40	49	50	46	0.00798604	2.09767	0.6	-0.736966
ENSMUSG00000025170	Rab40b	45	39	54	34	29	20	33	25	19	0.0376654	1.42406	0.601449	-0.733485
ENSMUSG00000000214	Th	274	307	287	191	148	184	162	173	144	0.0030988	2.50881	0.602535	-0.730884
ENSMUSG00000059423	Zfp933	650	687	802	465	404	422	445	438	424	0.015171	1.81898	0.603553	-0.728447
ENSMUSG00000017400	Stac2	441	454	576	330	321	237	288	337	306	0.0252465	1.5978	0.603671	-0.728166
ENSMUSG00000093221	Mir3105	97	81	111	71	50	54	46	55	60	0.0278776	1.55474	0.605536	-0.723715
ENSMUSG00000083238	Hspe1-ps4	148	141	163	104	84	87	67	98	91	0.00280962	2.55135	0.608407	-0.716891
ENSMUSG00000113905	Gm48872	16	16	14	9	8	11	8	11	5	0.00685323	2.1641	0.608696	-0.716207
ENSMUSG00000106110	Gm43571	95	102	118	53	63	76	100	74	82	0.0126005	1.89961	0.609524	-0.714246
ENSMUSG00000096370	Gm21992	51	48	60	29	34	34	29	39	31	0.0160992	1.7932	0.610063	-0.71297
ENSMUSG00000071477	Zfp777	127	117	151	86	61	95	71	87	92	0.0235872	1.62732	0.612658	-0.706846
ENSMUSG00000039813	Tbc1d2	1666	1849	2268	1337	1036	1171	1181	1125	1203	0.0347138	1.4595	0.612831	-0.706439
ENSMUSG00000101451	Gm29430	80	60	86	55	38	46	50	57	62	0.0447722	1.34899	0.615044	-0.701238
ENSMUSG00000018470	Kcnab3	37	41	50	32	22	25	22	31	28	0.0310089	1.50851	0.617188	-0.696219
ENSMUSG00000004788	Eif2b2	43	41	47	31	26	24	17	19	28	0.00396294	2.40198	0.618321	-0.693573
ENSMUSG00000025329	Padi1	150	155	186	95	112	97	109	94	99	0.0172066	1.76431	0.619145	-0.691652
ENSMUSG00000017167	Cntnap1	1023	1120	1372	787	748	652	789	708	752	0.0374513	1.42653	0.622191	-0.684571
ENSMUSG00000032496	Ltf	153	160	191	123	98	93	107	119	137	0.0146656	1.8337	0.623016	-0.682659
ENSMUSG00000020019	Ntn4	110	101	121	71	84	52	72	78	63	0.0262339	1.58114	0.623494	-0.681552
ENSMUSG00000057572	Zbtb8os	156	159	191	107	91	118	105	94	110	0.012704	1.89606	0.624506	-0.679213
ENSMUSG00000025007	Aldh18a1	152	142	177	104	90	101	79	92	88	0.018513	1.73252	0.626327	-0.675012
ENSMUSG00000102540	Gm38134	42	42	34	23	28	23	32	39	31	0.0144495	1.84015	0.627119	-0.67319
ENSMUSG00000031883	Car7	46	53	46	38	29	24	26	45	30	0.028604	1.54357	0.627586	-0.672114
ENSMUSG00000082545	Gm12196	62	58	63	46	37	32	29	23	25	0.0206632	1.6848	0.628415	-0.67021
ENSMUSG00000052922	Bpi	239	307	315	181	190	171	180	196	183	0.0419068	1.37772	0.629501	-0.66772
ENSMUSG00000034543	Morc2a	89	77	96	70	49	46	62	66	52	0.0298115	1.52562	0.629771	-0.667101
ENSMUSG00000038740	Mvb12b	88	81	105	67	49	57	66	76	84	0.0221775	1.65409	0.631387	-0.663404
ENSMUSG00000032754	Slc8b1	28	33	34	19	17	24	19	21	28	0.0142629	1.84579	0.631579	-0.662965
ENSMUSG00000112458	Gm40773	32	35	28	21	21	18	16	25	36	0.0150973	1.8211	0.631579	-0.662965
ENSMUSG00000077504	Gm24234	2078	1702	2338	1478	1381	1008	1202	1200	1530	0.0354536	1.45034	0.632069	-0.661845
ENSMUSG00000000938	Hoxa10	127	139	101	88	60	84	79	58	97	0.0368898	1.43309	0.632153	-0.661655
ENSMUSG00000020216	Jsrp1	116	133	148	92	81	78	102	74	108	0.0201193	1.69639	0.632242	-0.661452
ENSMUSG00000028807	Zbtb8a	118	109	141	85	70	78	67	83	98	0.0267087	1.57335	0.633152	-0.659376
ENSMUSG00000024393	Prrc2a	470	375	468	317	278	239	262	263	335	0.0175602	1.75547	0.635187	-0.654748
ENSMUSG00000051517	Arhgef39	161	187	214	151	114	92	105	101	122	0.0419814	1.37694	0.635231	-0.654646
ENSMUSG00000022721	Trmt2a	221	221	244	135	148	153	171	148	157	0.00144073	2.84142	0.635569	-0.65388
ENSMUSG00000003575	Crtc1	30	38	42	28	24	18	11	7	15	0.0453074	1.34383	0.636364	-0.652077
ENSMUSG00000026455	Klhl12	139	144	173	123	83	85	121	132	124	0.0324416	1.4889	0.638158	-0.648015
ENSMUSG00000030824	Nucb1	654	580	765	447	428	406	519	486	475	0.0414334	1.38265	0.64082	-0.642008
ENSMUSG00000019842	Traf3ip2	237	259	318	190	156	176	166	158	179	0.0415172	1.38177	0.641278	-0.640979
ENSMUSG00000023030	Slc11a2	43	43	48	37	23	26	28	19	28	0.0492989	1.30716	0.641791	-0.639824
ENSMUSG00000020057	Dram1	48	43	60	37	34	26	42	56	27	0.0488924	1.31076	0.642384	-0.638492
ENSMUSG00000037731	Themis2	102	122	115	72	66	80	76	77	89	0.00677965	2.16879	0.643068	-0.636957
ENSMUSG00000039963	Ccdc40	119	103	109	77	70	66	58	78	68	0.0034796	2.45847	0.643505	-0.635978
ENSMUSG00000108239	Gm19434	77	77	99	58	46	59	48	46	54	0.0346626	1.46014	0.644269	-0.634265
ENSMUSG00000042650	Alkbh5	79	68	81	56	48	43	61	55	54	0.00827503	2.08223	0.644737	-0.633218
ENSMUSG00000085604	Dhx58os	135	132	130	81	100	75	96	130	125	0.0215192	1.66717	0.644836	-0.632995
ENSMUSG00000026565	Pou2f1	35	32	32	26	21	17	17	17	19	0.0333193	1.4773	0.646465	-0.629357
ENSMUSG00000028470	Hint2	208	159	214	148	124	107	136	149	140	0.0395008	1.40339	0.652324	-0.61634
ENSMUSG00000109776	Gm30400	88	107	122	64	64	80	67	82	65	0.0458061	1.33908	0.656151	-0.607899
ENSMUSG00000047649	Cd3eap	50	63	47	40	35	30	25	23	22	0.0437307	1.35921	0.65625	-0.607683
ENSMUSG00000022818	Cyp2ab1	97	99	128	84	57	72	69	67	74	0.0467185	1.33051	0.657407	-0.60514
ENSMUSG00000082107	Gm16216	116	109	102	85	66	65	111	82	109	0.0131197	1.88208	0.66055	-0.598259
ENSMUSG00000020368	Canx	1153	1191	1425	907	832	756	804	869	813	0.0214478	1.66862	0.661979	-0.595142
ENSMUSG00000038346	Zfp384	1440	1451	1777	1171	930	997	1195	1096	1077	0.0221978	1.65369	0.663668	-0.591467
ENSMUSG00000018566	Slc2a4	520	561	592	369	375	371	402	382	365	0.0118838	1.92504	0.666467	-0.585394
ENSMUSG00000048930	Tada3	596	549	570	350	413	380	358	360	422	0.00153428	2.81409	0.666472	-0.585383
ENSMUSG00000022066	Entpd4b	30	38	31	20	20	26	36	14	20	0.028903	1.53906	0.666667	-0.584963
ENSMUSG00000090174	Gm10612	18	22	24	12	17	14	14	11	21	0.0393718	1.40482	0.671875	-0.573735
ENSMUSG00000102713	Gm29994	41	33	33	23	27	22	34	24	15	0.0288872	1.53929	0.672897	-0.571542
ENSMUSG00000046822	Slc39a3	130	140	171	103	90	107	107	109	93	0.0467971	1.32978	0.680272	-0.555816
ENSMUSG00000013833	Med16	159	165	201	127	120	111	109	121	144	0.0392093	1.40661	0.681905	-0.552358
ENSMUSG00000078907	Fam186b	57	47	58	41	33	37	36	38	39	0.0207307	1.68339	0.685185	-0.545434
ENSMUSG00000027340	Slc23a2	219	216	229	156	172	130	126	137	161	0.0219493	1.65858	0.689759	-0.535836
ENSMUSG00000025024	Smndc1	65	67	68	45	44	49	30	47	42	0.000979571	3.00896	0.69	-0.535332
ENSMUSG00000049036	Tmem121	167	186	168	114	112	135	89	135	107	0.00561184	2.25089	0.692898	-0.529285
ENSMUSG00000067724	Gbx1	413	427	536	367	322	265	356	380	287	0.0488374	1.31125	0.693314	-0.528419
ENSMUSG00000099543	Gm29322	354	370	450	304	287	226	251	227	296	0.0374796	1.4262	0.695911	-0.523024
ENSMUSG00000036737	Oxsr1	20	25	21	14	14	18	11	18	14	0.0310936	1.50733	0.69697	-0.520832
ENSMUSG00000028041	Adam15	1006	1015	1229	779	691	804	873	817	830	0.0301756	1.52034	0.699692	-0.515207
ENSMUSG00000037295	Ldlrap1	2967	3025	3603	2358	2201	2158	2371	2300	2397	0.0332206	1.47859	0.700052	-0.514466
ENSMUSG00000097079	Gm26604	303	251	311	239	196	172	201	248	230	0.0340698	1.46763	0.701734	-0.511004
ENSMUSG00000048038	Ccdc187	843	897	1026	757	543	643	732	644	663	0.0297197	1.52696	0.702458	-0.509515
ENSMUSG00000029009	Mthfr	50	57	55	38	34	42	55	50	69	0.00695974	2.15741	0.703704	-0.50696
ENSMUSG00000002625	Akap8l	76	77	90	69	46	56	56	53	57	0.0477656	1.32088	0.703704	-0.50696
ENSMUSG00000040564	Apoc1	65	64	74	52	43	48	55	47	51	0.00907266	2.04227	0.704433	-0.505465
ENSMUSG00000029863	Casp2	33	34	39	23	23	29	32	26	23	0.0195113	1.70971	0.707547	-0.499102
ENSMUSG00000046897	Zfp740	273	295	342	225	241	184	253	255	256	0.0322374	1.49164	0.714286	-0.485427
ENSMUSG00000043131	Mob1a	924	1002	1198	834	663	736	689	702	693	0.0463715	1.33375	0.714789	-0.484411
ENSMUSG00000041429	Nthl1	173	180	184	130	121	133	108	134	126	0.000487067	3.31241	0.715084	-0.483816
ENSMUSG00000021809	Nudt13	52	48	55	34	40	37	37	62	36	0.00571475	2.243	0.716129	-0.481709
ENSMUSG00000074796	Slc4a11	394	379	451	336	261	280	276	217	309	0.0212244	1.67316	0.716503	-0.480955
ENSMUSG00000107990	Gm7890	953	983	1175	789	694	754	860	654	738	0.0382345	1.41754	0.719061	-0.475813
ENSMUSG00000017221	Psmd3	273	270	322	190	200	232	208	194	221	0.0211624	1.67444	0.719075	-0.475786
ENSMUSG00000041731	Pgm5	408	396	480	338	324	265	274	260	280	0.0270457	1.5679	0.721963	-0.470004
ENSMUSG00000023110	Prmt5	50	57	59	44	41	35	43	32	43	0.0157051	1.80396	0.722892	-0.468149
ENSMUSG00000032294	Pkm	2421	2335	2889	2053	1944	1538	1826	1855	2065	0.0395469	1.40289	0.724003	-0.465933
ENSMUSG00000038517	Tbkbp1	24	19	23	19	14	15	22	22	23	0.0499481	1.30148	0.727273	-0.459432
ENSMUSG00000051375	Pcdh1	180	182	212	133	153	134	127	114	103	0.0195628	1.70857	0.731707	-0.450661
ENSMUSG00000026958	Dpp7	110	127	121	92	97	73	89	77	90	0.0277343	1.55698	0.731844	-0.450393
ENSMUSG00000083518	Gm9429	120	118	136	99	93	82	106	136	113	0.0121039	1.91707	0.73262	-0.448862
ENSMUSG00000015597	Zfp318	316	326	391	288	219	250	259	255	276	0.041963	1.37713	0.732817	-0.448475
ENSMUSG00000039763	Dnajc28	278	285	349	228	244	198	240	243	238	0.0489705	1.31007	0.734649	-0.444873
ENSMUSG00000035226	Rims4	133	134	154	120	95	95	105	117	91	0.0280916	1.55142	0.736342	-0.441552
ENSMUSG00000041420	Meis3	259	231	273	194	172	196	214	230	187	0.0150697	1.8219	0.736566	-0.441113
ENSMUSG00000011158	Brf1	73	71	84	61	55	52	63	64	48	0.0194389	1.71133	0.736842	-0.440573
ENSMUSG00000024972	Lgals12	71	67	77	55	48	56	63	40	71	0.00873807	2.05858	0.739535	-0.43531
ENSMUSG00000029313	Aff1	313	330	365	251	240	255	298	295	281	0.0222065	1.65352	0.740079	-0.434248
ENSMUSG00000029616	Erp29	5691	6069	6845	4804	4295	4688	4799	4931	4649	0.0266866	1.57371	0.741037	-0.432382
ENSMUSG00000026271	Gpr35	203	200	224	162	150	154	163	107	112	0.00900893	2.04533	0.743222	-0.428135
ENSMUSG00000002346	Slc25a42	53	47	52	42	38	33	37	36	42	0.0186863	1.72848	0.743421	-0.427749
ENSMUSG00000004267	Eno2	1650	1720	2049	1457	1297	1294	1480	1546	1377	0.048561	1.31371	0.747001	-0.420817
ENSMUSG00000037474	Dtl	367	335	406	286	230	312	376	299	256	0.0437165	1.35935	0.747292	-0.420255
ENSMUSG00000018983	E2f2	1040	1102	1207	908	803	795	828	870	886	0.011865	1.92573	0.748283	-0.418344
ENSMUSG00000043298	Smco3	3019	3456	3566	2464	2283	2771	2928	3030	2397	0.0194719	1.71059	0.74873	-0.417482
ENSMUSG00000027206	Cops2	344	379	420	284	269	303	323	278	263	0.0329013	1.48279	0.748906	-0.417143
ENSMUSG00000092341	Malat1	402	417	489	376	300	315	346	336	399	0.0419838	1.37692	0.757645	-0.400406
ENSMUSG00000020211	Sf3a2	1160	1303	1407	1055	935	943	1065	1011	981	0.0298218	1.52547	0.757881	-0.399956
ENSMUSG00000030335	Mrpl51	785	821	943	650	675	613	690	655	701	0.0377862	1.42267	0.760298	-0.395363
ENSMUSG00000030324	Rho	70	66	73	60	47	52	45	46	60	0.0292473	1.53391	0.760766	-0.394476
ENSMUSG00000041915	Ammecr1l	125	132	139	116	97	89	126	120	109	0.0405755	1.39174	0.762626	-0.390952
ENSMUSG00000038593	Tctn1	1754	1675	1907	1372	1313	1385	1352	1354	1392	0.017364	1.76035	0.762744	-0.39073
ENSMUSG00000006675	P4htm	40	36	44	32	27	33	21	29	36	0.036733	1.43494	0.766667	-0.383329
ENSMUSG00000022861	Dgkg	139	170	167	121	131	115	113	125	113	0.0482606	1.31641	0.771008	-0.375182
ENSMUSG00000020883	Fbxl20	742	659	783	613	511	560	536	521	546	0.0254608	1.59413	0.771062	-0.375081
ENSMUSG00000026436	Elk4	611	570	673	531	412	487	542	590	534	0.0379402	1.4209	0.771305	-0.374626
ENSMUSG00000064267	Hvcn1	79	77	90	73	61	56	58	68	64	0.0472133	1.32594	0.772358	-0.372659
ENSMUSG00000049482	Ctu2	938	861	1038	773	739	681	763	778	802	0.0336095	1.47354	0.773	-0.37146
ENSMUSG00000068086	Cyp2d9	288	319	327	260	230	235	232	224	253	0.0113301	1.94577	0.776231	-0.365442
ENSMUSG00000025648	Pfkfb4	87	105	91	78	79	63	58	80	70	0.0493468	1.30674	0.777385	-0.363299
ENSMUSG00000104370	Gm37514	397	442	471	381	317	321	397	424	378	0.0315053	1.50162	0.777863	-0.362413
ENSMUSG00000066306	Numa1	197	188	218	152	156	162	179	198	144	0.0283353	1.54767	0.779436	-0.359497
ENSMUSG00000026955	Sapcd2	50	48	48	37	37	40	41	41	44	0.00163641	2.78611	0.780822	-0.356935
ENSMUSG00000089666	Gm16269	78	76	85	65	65	57	58	46	53	0.0104839	1.97948	0.782427	-0.353972
ENSMUSG00000098072	Gm26995	97	87	92	76	75	65	66	74	104	0.0126944	1.89639	0.782609	-0.353637
ENSMUSG00000032998	Foxj3	86	86	100	75	67	71	67	45	64	0.0339796	1.46878	0.783088	-0.352753
ENSMUSG00000066441	Rdh11	55	61	60	50	49	39	59	39	54	0.0489306	1.31042	0.784091	-0.350907
ENSMUSG00000026554	Dcaf8	29	34	30	26	23	24	20	26	17	0.0289919	1.53772	0.784946	-0.349334
ENSMUSG00000082733	Gm15153	183	184	209	169	146	141	177	200	157	0.0298607	1.5249	0.791667	-0.337035
ENSMUSG00000003410	Elavl3	181	188	184	139	137	164	155	144	165	0.0430933	1.36559	0.79566	-0.329776
ENSMUSG00000026820	Ptges2	836	781	801	664	636	625	636	709	700	0.00172221	2.76391	0.796112	-0.328956
ENSMUSG00000025200	Cwf19l1	110	93	110	117	132	129	76	91	92	0.0432932	1.36358	1.20767	0.272224
ENSMUSG00000106806	Gm17906	81	75	88	93	104	98	82	93	80	0.0270926	1.56715	1.20902	0.273834
ENSMUSG00000054256	Msi1	218	226	250	292	259	289	220	240	274	0.0273298	1.56336	1.21037	0.275454
ENSMUSG00000039145	Camk1d	38	43	46	53	50	51	51	25	34	0.0471952	1.3261	1.2126	0.278102
ENSMUSG00000105745	Gm42521	34	35	32	45	39	40	25	20	40	0.0364002	1.4389	1.22772	0.295985
ENSMUSG00000024576	Csnk1a1	183	167	200	241	231	212	230	166	171	0.0254758	1.59387	1.24364	0.314565
ENSMUSG00000034321	Exosc1	1702	1877	2115	2471	2190	2422	2188	2043	2176	0.0398327	1.39976	1.24394	0.314918
ENSMUSG00000035198	Tubg1	181	191	197	222	231	255	175	191	180	0.0263167	1.57977	1.24429	0.315321
ENSMUSG00000004996	Mri1	822	803	957	1151	1015	1062	1272	1076	1120	0.0280982	1.55132	1.25019	0.322152
ENSMUSG00000015659	Serac1	248	217	254	296	297	308	327	275	293	0.0244698	1.61137	1.25313	0.325535
ENSMUSG00000030091	Nup210	42	47	53	64	54	60	43	34	75	0.0499765	1.30123	1.25352	0.325986
ENSMUSG00000047656	Trpt1	919	811	892	1223	1046	1036	1082	1065	997	0.044314	1.35346	1.26049	0.333983
ENSMUSG00000026655	Fam107b	149	139	172	210	188	182	193	162	178	0.0376017	1.42479	1.26087	0.334419
ENSMUSG00000107760	Gm44401	32	34	29	36	43	41	28	24	34	0.0358937	1.44498	1.26316	0.337035
ENSMUSG00000058997	Vwa8	61	69	74	87	89	82	65	57	81	0.0234778	1.62934	1.26471	0.338802
ENSMUSG00000020156	Mum1	462	475	566	662	643	606	595	576	590	0.034927	1.45684	1.27146	0.346483
ENSMUSG00000027378	Nphp1	25	31	28	39	34	34	45	62	39	0.0333006	1.47755	1.27381	0.34915
ENSMUSG00000102577	Gm37969	202	204	220	293	254	253	225	167	208	0.0326338	1.48633	1.27796	0.353837
ENSMUSG00000057666	Gapdh	459	461	577	685	639	590	664	607	663	0.0495946	1.30457	1.27856	0.354517
ENSMUSG00000024222	Fkbp5	110	106	130	146	150	148	131	81	121	0.0450213	1.34658	1.28324	0.359788
ENSMUSG00000031996	Aplp2	67	66	71	80	87	96	63	89	79	0.0402832	1.39488	1.28922	0.366494
ENSMUSG00000081944	Gm12276	64	59	66	87	73	85	70	80	86	0.0334981	1.47498	1.2963	0.374396
ENSMUSG00000024537	Psmg2	110	118	129	155	153	158	130	104	108	0.0170078	1.76935	1.30532	0.384406
ENSMUSG00000031274	Col4a5	100	99	98	135	130	123	113	131	109	0.0112363	1.94938	1.3064	0.385594
ENSMUSG00000112357	Gm47864	334	345	407	505	419	495	416	363	369	0.0365181	1.43749	1.30663	0.38585
ENSMUSG00000039810	Zc3h10	162	148	195	215	242	203	149	175	201	0.0479832	1.31891	1.30693	0.386183
ENSMUSG00000028224	Nbn	230	243	299	343	305	369	308	306	264	0.0450463	1.34634	1.31736	0.397647
ENSMUSG00000015335	Zdhhc12	85	86	94	113	122	117	101	81	81	0.00173161	2.76155	1.3283	0.409583
ENSMUSG00000047767	Atg16l2	510	445	574	744	629	659	731	642	742	0.0300502	1.52215	1.32897	0.410312
ENSMUSG00000049807	Arhgap23	121	113	142	182	153	165	169	167	172	0.0266651	1.57406	1.32979	0.411195
ENSMUSG00000038497	Tmco3	377	389	448	551	543	522	429	400	424	0.0156409	1.80574	1.33114	0.412659
ENSMUSG00000037643	Prkci	41	50	53	61	64	67	39	32	25	0.0302764	1.5189	1.33333	0.415037
ENSMUSG00000025701	Alox5	64	54	73	94	80	81	70	57	70	0.0417213	1.37964	1.33508	0.416925
ENSMUSG00000114652	Gm41043	124	125	135	174	154	186	114	115	124	0.0310249	1.50829	1.33854	0.420662
ENSMUSG00000040339	Fam102b	54	55	70	89	80	72	52	99	80	0.0443942	1.35267	1.34637	0.429074
ENSMUSG00000038007	Acer2	77	94	97	108	130	123	86	57	83	0.0262011	1.58168	1.34701	0.429766
ENSMUSG00000039660	Spout1	678	724	819	1017	919	1059	921	856	903	0.0117242	1.93092	1.34849	0.431347
ENSMUSG00000058620	Adra2b	58	46	61	72	70	81	39	47	40	0.0311949	1.50592	1.35152	0.434578
ENSMUSG00000028261	Ndufaf4	205	180	240	281	277	288	250	281	251	0.0473791	1.32441	1.3536	0.436801
ENSMUSG00000040102	Klhl42	237	261	310	405	318	371	266	176	250	0.0468303	1.32947	1.35396	0.437186
ENSMUSG00000024104	Washc2	219	222	284	345	321	316	260	168	232	0.0404358	1.39323	1.35448	0.437742
ENSMUSG00000101660	Gm18666	9	12	10	13	14	15	11	16	16	0.0321988	1.49216	1.35484	0.438121
ENSMUSG00000103081	Pcdhgb8	114	126	143	187	162	170	124	142	149	0.015977	1.7965	1.35509	0.43839
ENSMUSG00000104068	Gm37199	21	23	23	34	30	27	30	32	36	0.047301	1.32513	1.35821	0.441705
ENSMUSG00000017418	Arl5b	43	46	56	68	61	68	61	43	31	0.0278846	1.55464	1.35862	0.442143
ENSMUSG00000043190	Rfesd	41	41	46	58	62	54	45	33	57	0.00750216	2.12481	1.35938	0.442943
ENSMUSG00000059854	Hydin	375	379	463	584	580	493	463	415	488	0.0237929	1.62355	1.36154	0.445244
ENSMUSG00000024991	Eif3a	1394	1332	1703	2019	1841	2171	1456	1470	1514	0.0245	1.61083	1.36171	0.445416
ENSMUSG00000070337	Gpr179	268	264	341	426	352	418	328	293	337	0.0350685	1.45508	1.36999	0.454164
ENSMUSG00000031163	Glod5	101	110	138	167	164	149	146	138	156	0.0405672	1.39182	1.37536	0.459807
ENSMUSG00000005882	Uqcc1	145	162	185	229	203	245	210	204	231	0.0217193	1.66315	1.37602	0.460498
ENSMUSG00000027272	Ubr1	79	70	92	116	112	105	78	73	88	0.0240528	1.61883	1.38174	0.466489
ENSMUSG00000004562	Arhgef40	139	159	176	252	199	204	137	134	164	0.0487737	1.31181	1.38186	0.466608
ENSMUSG00000081657	Gm15466	354	395	424	543	542	536	442	427	426	0.0170849	1.76739	1.38193	0.466681
ENSMUSG00000026083	Eif5b	161	203	225	279	276	259	177	227	226	0.0459054	1.33814	1.382	0.466761
ENSMUSG00000075610	Tmem92	357	353	478	597	495	550	544	530	548	0.0453633	1.3433	1.38215	0.466919
ENSMUSG00000086166	Gm14342	245	220	288	378	347	316	310	319	304	0.0233576	1.63157	1.38247	0.467248
ENSMUSG00000025016	Tm9sf3	177	171	216	242	239	299	178	182	202	0.0454678	1.3423	1.38298	0.467779
ENSMUSG00000040723	Rcsd1	32	24	30	40	44	35	40	34	54	0.0363769	1.43917	1.38372	0.468553
ENSMUSG00000047146	Tet1	161	167	188	238	212	264	204	175	200	0.0291023	1.53607	1.38372	0.468553
ENSMUSG00000038569	Rad9b	1243	1251	1579	1944	1783	1909	1644	1322	1502	0.0274184	1.56196	1.38375	0.46858
ENSMUSG00000025746	Il6	8	9	11	13	12	14	14	9	9	0.0321988	1.49216	1.39286	0.478047
ENSMUSG00000033732	Sf3b3	274	234	293	397	341	379	361	322	353	0.011821	1.92734	1.39451	0.479755
ENSMUSG00000107916	Gm18011	90	73	92	116	112	128	69	100	111	0.0133463	1.87464	1.39608	0.48138
ENSMUSG00000050377	Il31ra	23	30	27	42	33	37	28	17	27	0.0346883	1.45982	1.4	0.485427
ENSMUSG00000079108	Srp54b	52	68	58	78	94	78	94	70	92	0.028373	1.54709	1.40449	0.490051
ENSMUSG00000024114	Prss41	77	91	99	115	120	140	119	91	96	0.0237662	1.62404	1.40449	0.490051
ENSMUSG00000033634	Nat8f2	394	327	390	511	467	584	410	419	446	0.0274339	1.56171	1.40594	0.491536
ENSMUSG00000024843	Chka	2101	2016	2768	3595	3252	2833	3385	3260	3418	0.0455938	1.34109	1.40595	0.49155
ENSMUSG00000113493	Gm7441	12	9	11	16	14	15	6	5	14	0.0198551	1.70213	1.40625	0.491853
ENSMUSG00000107570	Gm44207	715	801	1013	1202	1121	1238	971	928	977	0.0458439	1.33872	1.40807	0.493715
ENSMUSG00000028961	Pgd	67	75	93	107	99	125	75	88	76	0.0422598	1.37407	1.40851	0.49417
ENSMUSG00000029413	Naaa	117	118	132	191	173	153	123	136	150	0.0297249	1.52688	1.40872	0.494384
ENSMUSG00000082956	Naip3	58	56	56	80	82	78	76	73	59	0.000275816	3.55938	1.41176	0.4975
ENSMUSG00000040620	Dhx33	57	80	68	89	101	100	82	59	63	0.0308139	1.51125	1.41463	0.500429
ENSMUSG00000037640	Zfp60	168	187	212	310	236	257	303	254	286	0.049109	1.30884	1.41623	0.502051
ENSMUSG00000031851	Ntpcr	10	13	13	16	16	19	16	8	22	0.0241101	1.6178	1.41667	0.5025
ENSMUSG00000040264	Gbp2b	40	42	49	62	66	58	52	28	43	0.00735734	2.13328	1.41985	0.505736
ENSMUSG00000007379	Dennd2c	994	976	1228	1627	1397	1517	1214	1113	1107	0.0140771	1.85149	1.41995	0.50584
ENSMUSG00000104418	Gm37070	57	56	73	81	81	103	65	58	59	0.0496338	1.30422	1.42473	0.51069
ENSMUSG00000029462	Vps29	467	492	617	783	642	822	682	579	620	0.0368389	1.43369	1.42576	0.511733
ENSMUSG00000046487	Mospd4	97	102	106	129	144	162	153	110	135	0.0374107	1.427	1.42623	0.512206
ENSMUSG00000025001	Hells	90	96	93	124	124	151	106	117	126	0.0427545	1.36902	1.43011	0.516124
ENSMUSG00000060621	Nkpd1	1027	1050	1315	1707	1502	1645	1719	1854	1641	0.0160449	1.79466	1.43101	0.517038
ENSMUSG00000032816	Igdcc4	200	191	203	317	251	283	239	196	202	0.0419242	1.37754	1.43266	0.518696
ENSMUSG00000022433	Csnk1e	60	55	81	98	100	83	91	104	125	0.0494524	1.30581	1.43367	0.519716
ENSMUSG00000046516	Cox17	31	36	39	55	50	47	53	22	51	0.00968531	2.01389	1.43396	0.520007
ENSMUSG00000020074	Ccar1	808	785	938	1318	1063	1249	1069	931	1019	0.0214224	1.66913	1.43422	0.520262
ENSMUSG00000049553	Polr1a	365	294	445	556	485	546	449	419	500	0.0467454	1.33026	1.4375	0.523562
ENSMUSG00000028649	Macf1	1849	1866	2504	3132	2865	2944	2384	2208	2259	0.0392648	1.406	1.43769	0.523754
ENSMUSG00000024054	Smchd1	223	172	227	325	279	291	291	245	293	0.0173049	1.76183	1.43891	0.524973
ENSMUSG00000081485	Gm12338	101	115	141	193	173	148	101	105	145	0.0409843	1.38738	1.43978	0.525844
ENSMUSG00000060470	Adgrg3	233	258	266	418	339	334	269	215	272	0.0419258	1.37752	1.44122	0.527286
ENSMUSG00000040687	Madd	127	127	161	191	204	204	131	125	134	0.0214284	1.66901	1.44337	0.529445
ENSMUSG00000026113	Inpp4a	208	272	322	398	342	418	338	246	295	0.0481718	1.31721	1.44389	0.529961
ENSMUSG00000040738	Ints8	309	286	365	476	398	516	412	346	413	0.0326233	1.48647	1.44792	0.533979
ENSMUSG00000032186	Tmod2	118	122	162	208	185	190	118	120	143	0.0323148	1.4906	1.45025	0.5363
ENSMUSG00000079084	Ccdc82	269	221	329	419	353	416	240	284	297	0.0375581	1.4253	1.45055	0.536599
ENSMUSG00000023026	Dip2b	55	49	71	79	93	82	53	70	55	0.0356293	1.44819	1.45143	0.537474
ENSMUSG00000090693	Trim43a	174	184	218	305	263	269	245	214	249	0.00963239	2.01627	1.45312	0.539159
ENSMUSG00000039128	Cdc123	14	14	16	21	21	22	16	21	12	0.0031866	2.49667	1.45455	0.540568
ENSMUSG00000028381	Ugcg	250	253	292	380	348	438	333	317	291	0.0252235	1.59819	1.46667	0.552541
ENSMUSG00000041225	Arhgap12	226	213	258	329	299	396	282	236	263	0.0449043	1.34771	1.46915	0.554985
ENSMUSG00000027708	Dcun1d1	76	61	78	119	92	105	91	96	112	0.0288452	1.53993	1.46977	0.555588
ENSMUSG00000039515	Ptpa	275	284	392	531	450	417	423	362	370	0.0427487	1.36908	1.47003	0.555847
ENSMUSG00000094012	Gm10024	718	627	803	1127	1094	940	1003	939	1063	0.0121511	1.91539	1.4716	0.557387
ENSMUSG00000049470	Aff4	959	988	1209	1673	1382	1609	1302	1151	1141	0.013571	1.86739	1.47782	0.563471
ENSMUSG00000021036	Sptlc2	196	188	216	313	317	258	210	259	246	0.023244	1.63369	1.48	0.565597
ENSMUSG00000032000	Birc3	178	163	226	272	261	307	242	218	204	0.0212691	1.67225	1.48148	0.567041
ENSMUSG00000029767	Calu	2437	2615	3118	4251	3490	4370	3598	3039	3031	0.0216401	1.66474	1.48237	0.56791
ENSMUSG00000025878	Uimc1	18	20	24	33	30	29	33	22	29	0.0126906	1.89652	1.48387	0.569366
ENSMUSG00000026223	Itm2c	54	51	55	67	85	86	76	49	65	0.0474491	1.32377	1.4875	0.57289
ENSMUSG00000028233	Tgs1	170	209	257	290	291	367	282	241	233	0.0439903	1.35664	1.49057	0.57586
ENSMUSG00000029569	Tmem168	571	646	849	1029	918	1136	866	750	764	0.034644	1.46037	1.49226	0.577495
ENSMUSG00000033420	Antxr1	185	190	263	356	314	284	264	249	250	0.0339563	1.46908	1.4953	0.580433
ENSMUSG00000030451	Herc2	196	175	218	338	247	298	189	207	201	0.0470544	1.3274	1.49915	0.584146
ENSMUSG00000069584	Gm10272	777	727	943	1350	1289	1031	1098	1048	1118	0.0318994	1.49622	1.4998	0.584766
ENSMUSG00000038485	Socs7	33	37	46	60	59	55	43	44	48	0.024907	1.60368	1.5	0.584963
ENSMUSG00000040584	Abcb1a	49	53	68	89	84	82	56	43	51	0.0280641	1.55185	1.5	0.584963
ENSMUSG00000028553	Angptl3	143	175	226	268	246	303	212	215	215	0.0425006	1.37161	1.50184	0.586729
ENSMUSG00000005397	Nid1	44	37	50	68	68	61	46	26	48	0.0120078	1.92054	1.50382	0.588629
ENSMUSG00000087362	Gm13710	96	66	100	151	122	121	115	109	115	0.0394369	1.4041	1.50382	0.588629
ENSMUSG00000002222	Rmnd5a	48	45	66	70	89	81	75	38	56	0.0358462	1.44556	1.50943	0.594008
ENSMUSG00000028420	Tmem38b	847	876	1156	1529	1337	1485	1536	1320	1361	0.0198943	1.70127	1.51129	0.595779
ENSMUSG00000026938	Fcna	14	11	14	20	18	21	8	15	12	0.00779979	2.10792	1.51282	0.597241
ENSMUSG00000020650	Bcap29	29	23	24	34	43	38	44	45	35	0.0186863	1.72848	1.51316	0.597563
ENSMUSG00000013663	Pten	48	50	63	77	80	87	64	65	57	0.0117377	1.93042	1.51553	0.59982
ENSMUSG00000048602	Morc2b	8	12	11	17	14	16	12	12	4	0.026817	1.57159	1.51613	0.600393
ENSMUSG00000026594	Ralgps2	400	426	536	714	606	745	594	494	581	0.0167637	1.77563	1.51615	0.600415
ENSMUSG00000030142	Clec4e	1436	1232	1682	2277	2103	2220	2277	2076	2171	0.0180213	1.74421	1.51724	0.601451
ENSMUSG00000085546	Gm14252	91	91	108	127	158	155	83	91	108	0.0192348	1.71591	1.51724	0.601451
ENSMUSG00000038126	Mphosph9	379	437	534	683	657	709	663	531	621	0.0261241	1.58296	1.51778	0.601961
ENSMUSG00000040760	Appl1	60	67	68	97	96	103	71	60	84	0.000596162	3.22464	1.51795	0.602123
ENSMUSG00000074758	Gm5535	256	220	335	465	408	360	419	330	377	0.0372465	1.42891	1.52035	0.604399
ENSMUSG00000081543	Gm12733	38	28	39	48	59	53	56	22	32	0.0183299	1.73684	1.52381	0.607683
ENSMUSG00000094504	Gm5294	296	281	337	488	473	434	487	453	467	0.00231982	2.63455	1.52626	0.609999
ENSMUSG00000102370	Gm37973	35	39	36	53	65	50	31	55	36	0.0441898	1.35468	1.52727	0.610958
ENSMUSG00000022829	Stxbp5l	864	844	892	1502	1226	1252	1283	1263	1346	0.0320323	1.49441	1.53077	0.614257
ENSMUSG00000033987	Dnah17	300	285	398	551	534	420	416	410	461	0.0337578	1.47163	1.53103	0.6145
ENSMUSG00000030145	Zfp248	181	258	263	350	316	409	291	287	276	0.030707	1.51276	1.53134	0.614794
ENSMUSG00000074502	Ubtfl1	6	4	5	9	7	7	3	8	7	0.0400537	1.39736	1.53333	0.616671
ENSMUSG00000100833	Gm28988	27	19	27	37	39	36	25	32	25	0.0296568	1.52788	1.53425	0.61753
ENSMUSG00000107741	Gm2011	46	42	58	63	77	84	48	71	88	0.0319781	1.49515	1.53425	0.61753
ENSMUSG00000114229	Gm47072	30	45	41	58	56	64	45	60	67	0.0258874	1.58691	1.53448	0.617752
ENSMUSG00000050812	AI314180	733	696	794	1252	1000	1167	997	804	844	0.0215368	1.66682	1.53801	0.621066
ENSMUSG00000031337	Mtm1	91	80	98	144	127	143	112	100	133	0.00316189	2.50005	1.53903	0.622025
ENSMUSG00000039032	Tsga13	35	39	52	68	65	61	55	52	56	0.0339652	1.46897	1.53968	0.622633
ENSMUSG00000031803	B3gnt3	982	973	1159	1817	1532	1446	1379	1293	1461	0.0206992	1.68405	1.53982	0.622762
ENSMUSG00000028495	Rps6	26	33	24	41	37	50	36	21	34	0.038695	1.41235	1.54217	0.624961
ENSMUSG00000033705	Stard9	461	491	574	797	716	843	604	531	518	0.00542603	2.26552	1.54391	0.626585
ENSMUSG00000027048	Abcb11	103	96	126	177	164	161	129	150	139	0.00983105	2.0074	1.54462	0.627248
ENSMUSG00000003469	Phyhip	38	26	35	47	51	55	36	37	30	0.0190663	1.71973	1.54545	0.628031
ENSMUSG00000097443	Gm17529	43	44	54	77	62	79	64	59	52	0.0214795	1.66798	1.5461	0.628633
ENSMUSG00000028459	Cd72	1153	1169	1639	2151	1949	2029	2231	2195	2013	0.0331275	1.47981	1.54734	0.629787
ENSMUSG00000027398	Il1b	357	383	484	680	704	512	547	492	542	0.0441141	1.35542	1.54902	0.631355
ENSMUSG00000085823	Gm13012	18	22	29	41	35	31	29	17	29	0.0436448	1.36007	1.55072	0.632943
ENSMUSG00000032228	Tcf12	57	60	79	96	93	115	61	58	69	0.0209143	1.67956	1.55102	0.633218
ENSMUSG00000003779	Kif20a	69	57	93	128	112	100	98	93	73	0.0424163	1.37247	1.55251	0.634604
ENSMUSG00000018196	Glrx2	66	57	56	88	88	102	100	51	73	0.00626548	2.20305	1.55307	0.635125
ENSMUSG00000037822	Smim14	186	199	222	354	303	289	233	240	237	0.0143861	1.84206	1.55848	0.640144
ENSMUSG00000048612	Myof	1381	1233	1745	2595	2149	2054	1947	1768	1993	0.0230494	1.63734	1.55953	0.641113
ENSMUSG00000031805	Jak3	748	717	899	1365	1176	1156	1044	984	1074	0.00752364	2.12357	1.56387	0.645125
ENSMUSG00000038371	Sbf2	465	443	586	791	701	848	557	490	511	0.010294	1.98741	1.56627	0.647328
ENSMUSG00000035245	Eogt	20	27	32	47	38	39	25	18	28	0.0306818	1.51312	1.56962	0.650416
ENSMUSG00000090100	Ttbk2	50	59	63	86	82	102	69	58	69	0.0156725	1.80486	1.56977	0.650551
ENSMUSG00000019905	Gprc6a	3472	2859	4142	5943	5177	5327	4927	4597	5024	0.0153868	1.81285	1.57042	0.65115
ENSMUSG00000100241	Slc18a3	2	3	2	4	4	3	5	3	4	0.0474207	1.32403	1.57143	0.652077
ENSMUSG00000026478	Lamc1	27	23	25	45	36	37	40	27	25	0.0245515	1.60992	1.57333	0.653824
ENSMUSG00000033544	Angptl1	215	262	275	447	377	360	411	307	361	0.0146722	1.8335	1.57447	0.654865
ENSMUSG00000021111	Papola	85	78	77	146	118	115	88	63	99	0.03572	1.44709	1.57917	0.659163
ENSMUSG00000042523	Dnal1	19	18	25	31	34	33	29	25	30	0.0199429	1.70021	1.58065	0.660514
ENSMUSG00000022255	Mtdh	1027	1055	1336	1695	1662	2047	1573	1330	1341	0.0151703	1.81901	1.58104	0.660875
ENSMUSG00000061356	Nuggc	58	54	84	104	111	95	82	64	70	0.0378442	1.422	1.58163	0.661415
ENSMUSG00000035933	Cog5	71	64	102	139	116	120	98	75	85	0.0377127	1.42351	1.58228	0.662004
ENSMUSG00000009731	Kcnd1	79	93	99	132	127	170	99	98	87	0.0439599	1.35694	1.58303	0.662685
ENSMUSG00000029859	Epha1	82	95	118	161	142	164	140	155	135	0.0145639	1.83672	1.58305	0.662708
ENSMUSG00000026097	Ormdl1	111	122	134	178	197	206	150	155	167	0.00297108	2.52709	1.58311	0.662758
ENSMUSG00000048992	Prss32	113	101	139	162	204	193	127	115	132	0.0155548	1.80814	1.58357	0.66318
ENSMUSG00000001569	Nom1	83	91	110	156	145	150	124	109	105	0.0112738	1.94793	1.58803	0.667237
ENSMUSG00000030061	Uba3	129	90	133	184	164	211	108	106	112	0.0233772	1.63121	1.58807	0.667273
ENSMUSG00000084940	Gm15935	30	27	33	39	51	53	25	15	28	0.0416648	1.38023	1.58889	0.668018
ENSMUSG00000030102	Itpr1	136	126	150	209	204	242	153	109	132	0.00806617	2.09333	1.58981	0.668851
ENSMUSG00000050310	Rictor	39	47	63	66	79	92	48	40	54	0.0467157	1.33054	1.5906	0.669575
ENSMUSG00000047193	Dync2h1	57	53	79	110	81	110	61	57	63	0.0430709	1.36582	1.59259	0.671377
ENSMUSG00000020653	Klf11	453	363	498	708	675	713	591	528	639	0.0159896	1.79616	1.59513	0.673673
ENSMUSG00000030203	Dusp16	180	179	227	345	267	323	279	257	223	0.0185644	1.73132	1.59556	0.674066
ENSMUSG00000063129	Aldoart2	17	20	15	27	30	26	10	13	15	0.00596472	2.22441	1.59615	0.6746
ENSMUSG00000030067	Foxp1	184	187	225	310	303	339	330	310	292	0.0025896	2.58677	1.59732	0.675649
ENSMUSG00000106141	Gm18330	121	126	168	224	213	227	216	220	240	0.0237086	1.62509	1.6	0.678072
ENSMUSG00000026596	Abl2	152	127	179	262	215	256	205	157	160	0.0121407	1.91576	1.60044	0.678466
ENSMUSG00000023259	Slc26a6	47	56	68	92	81	101	70	60	64	0.0150446	1.82262	1.60234	0.68018
ENSMUSG00000039405	Prss23	41	33	50	62	59	78	43	55	39	0.0326453	1.48618	1.60484	0.682428
ENSMUSG00000041440	Gk5	85	83	108	150	121	172	82	75	89	0.043491	1.3616	1.60507	0.682638
ENSMUSG00000026117	Zap70	50	40	67	80	78	94	81	44	66	0.0354903	1.44989	1.6051	0.682659
ENSMUSG00000017692	Rhbdl3	46	44	58	90	65	83	65	50	48	0.0357833	1.44632	1.60811	0.685364
ENSMUSG00000003992	Ssbp2	24	30	38	46	55	47	31	23	41	0.0239125	1.62138	1.6087	0.685891
ENSMUSG00000108773	Gm44506	115	161	169	252	216	248	147	160	140	0.0150559	1.82229	1.60899	0.686154
ENSMUSG00000036155	Mgat5	44	33	54	72	65	74	49	40	64	0.0320778	1.49379	1.61069	0.687676
ENSMUSG00000020120	Plek	10	8	8	14	13	15	13	7	6	0.00402506	2.39523	1.61538	0.691878
ENSMUSG00000062773	Tex101	33	28	41	58	50	57	43	57	27	0.0136971	1.86337	1.61765	0.693897
ENSMUSG00000043067	Dpy19l1	152	123	174	233	229	265	152	107	167	0.0089973	2.04589	1.61915	0.69524
ENSMUSG00000062232	Rapgef2	8	10	11	16	16	15	16	9	12	0.0124364	1.90531	1.62069	0.696608
ENSMUSG00000024887	Asah2	37	29	48	70	54	61	38	39	39	0.0315707	1.50072	1.62281	0.698491
ENSMUSG00000001750	Tcirg1	651	679	819	1226	1020	1245	1347	1294	1072	0.00934817	2.02927	1.62448	0.699975
ENSMUSG00000079627	Rhox2h	51	48	77	104	85	97	80	49	59	0.0366965	1.43538	1.625	0.70044
ENSMUSG00000027737	Slc7a11	29	29	41	53	57	51	34	31	41	0.0217621	1.6623	1.62626	0.70156
ENSMUSG00000046245	Pilra	142	91	128	230	179	179	196	168	189	0.0300085	1.52276	1.62881	0.703817
ENSMUSG00000111100	Gm47535	24	19	14	34	33	26	19	21	20	0.0359667	1.4441	1.63158	0.706269
ENSMUSG00000026134	Prim2	28	24	35	45	54	43	31	30	47	0.0172093	1.76424	1.63218	0.706804
ENSMUSG00000026116	Tmem131	31	34	44	50	59	69	36	22	49	0.0315818	1.50056	1.63303	0.707549
ENSMUSG00000035247	Hectd1	115	144	183	246	227	249	147	142	194	0.0307668	1.51192	1.63348	0.707952
ENSMUSG00000049929	Lpar4	43	52	66	86	77	100	51	61	65	0.0229046	1.64008	1.63354	0.708002
ENSMUSG00000071665	Foxr2	149	204	224	304	309	330	231	193	214	0.0221857	1.65393	1.63432	0.708686
ENSMUSG00000026577	Blzf1	75	85	79	137	109	145	118	88	85	0.0360357	1.44327	1.63598	0.710158
ENSMUSG00000025854	Fam20c	367	476	438	754	563	779	770	697	620	0.0400758	1.39712	1.63622	0.710368
ENSMUSG00000022772	Senp5	15	14	15	25	23	24	22	8	26	0.00055908	3.25253	1.63636	0.710493
ENSMUSG00000032418	Me1	35	37	52	63	63	77	37	29	39	0.0214786	1.66799	1.6371	0.71114
ENSMUSG00000031933	Izumo1r	55	81	96	116	120	144	103	107	104	0.0333558	1.47683	1.63793	0.711875
ENSMUSG00000050627	Gpd1l	47	77	64	103	110	96	68	62	83	0.027494	1.56076	1.64362	0.716874
ENSMUSG00000015757	Ppil4	51	53	79	114	88	99	73	72	81	0.0300372	1.52234	1.64481	0.71792
ENSMUSG00000084758	Gm12798	38	47	56	74	73	85	51	53	55	0.0113943	1.94331	1.64539	0.71843
ENSMUSG00000028559	Osbpl9	163	163	218	307	263	326	236	198	244	0.0109502	1.96058	1.64706	0.719892
ENSMUSG00000074034	Gm5921	77	73	80	134	123	122	84	85	73	0.00136687	2.86427	1.64783	0.720564
ENSMUSG00000055296	Tmem245	488	572	603	862	789	1090	699	594	635	0.0443523	1.35308	1.64823	0.720914
ENSMUSG00000021879	Dnah12	69	66	101	142	117	130	75	94	94	0.0248985	1.60383	1.64831	0.720983
ENSMUSG00000108213	Gm44172	18	21	18	35	28	31	24	28	16	0.0129947	1.88623	1.64912	0.721699
ENSMUSG00000028544	Slc5a9	13	11	16	21	22	23	22	25	12	0.0164642	1.78346	1.65	0.722466
ENSMUSG00000051166	Eml5	135	125	163	238	218	242	185	124	159	0.00423768	2.37287	1.65012	0.722569
ENSMUSG00000105018	Gm43546	80	77	105	162	121	150	116	86	120	0.0227672	1.64269	1.65267	0.7248
ENSMUSG00000066036	Ubr4	25	22	28	39	43	42	20	31	21	0.00236604	2.62598	1.65333	0.725378
ENSMUSG00000041153	Osgin2	270	293	359	501	489	535	436	407	407	0.00682456	2.16593	1.65401	0.725971
ENSMUSG00000038375	Trp53inp2	37	44	58	67	76	87	48	45	38	0.0232114	1.6343	1.65468	0.726549
ENSMUSG00000060992	Copz1	137	171	203	292	232	322	236	187	253	0.0309821	1.50889	1.65558	0.727334
ENSMUSG00000042761	Mrap2	50	34	47	59	74	84	49	56	56	0.0372672	1.42867	1.65649	0.728128
ENSMUSG00000020137	Thap2	52	45	40	68	85	74	48	34	67	0.0103766	1.98394	1.65693	0.728516
ENSMUSG00000021493	Pdlim7	106	116	138	215	182	200	174	118	175	0.00417409	2.37944	1.65833	0.729734
ENSMUSG00000048537	Phldb1	458	435	565	815	690	913	488	434	571	0.0196739	1.70611	1.65844	0.729824
ENSMUSG00000099083	Atf7	58	51	64	104	83	100	81	61	48	0.0122509	1.91183	1.65896	0.730279
ENSMUSG00000085802	Gm16059	29	29	36	56	55	45	55	40	53	0.011407	1.94283	1.65957	0.730813
ENSMUSG00000024811	Tnks2	42	36	43	69	61	71	28	44	34	0.00299876	2.52306	1.66116	0.732188
ENSMUSG00000062012	Zfp13	129	136	171	258	240	228	182	153	196	0.00536498	2.27043	1.66514	0.735641
ENSMUSG00000018651	Tada2a	22	25	22	41	39	35	32	40	25	0.00397014	2.40119	1.66667	0.736966
ENSMUSG00000074164	Vmn2r-ps54	11	9	16	18	23	19	13	8	7	0.0407384	1.39	1.66667	0.736966
ENSMUSG00000002897	Il17ra	31	34	41	62	64	51	39	45	45	0.0112835	1.94755	1.66981	0.739685
ENSMUSG00000026915	Strbp	74	75	104	127	138	158	71	82	101	0.0135106	1.86933	1.67194	0.74152
ENSMUSG00000059890	Ube4a	16	19	14	31	25	26	21	20	34	0.010907	1.9623	1.67347	0.742842
ENSMUSG00000058587	Tmod3	34	33	28	52	52	55	39	37	45	0.00185809	2.73093	1.67368	0.743027
ENSMUSG00000028937	Acot7	9	14	17	18	25	24	10	22	29	0.0483092	1.31597	1.675	0.744161
ENSMUSG00000029705	Cux1	35	24	42	62	45	63	39	31	30	0.0433656	1.36285	1.68317	0.751179
ENSMUSG00000018707	Dync1h1	647	822	1082	1365	1390	1549	847	802	902	0.028118	1.55101	1.68718	0.754615
ENSMUSG00000033386	Frrs1	39	26	38	56	53	65	49	24	43	0.0133474	1.8746	1.68932	0.756443
ENSMUSG00000043733	Ptpn11	21	19	29	43	37	37	19	12	17	0.0164051	1.78502	1.69565	0.76184
ENSMUSG00000028873	Cdca8	25	21	20	34	34	44	30	22	26	0.0284021	1.54665	1.69697	0.762961
ENSMUSG00000086417	Gm12996	6335	5784	7449	12481	10410	10344	11348	10881	11364	0.00816503	2.08804	1.69844	0.764207
ENSMUSG00000039099	Wdr93	17	19	14	30	26	29	16	17	18	0.00388437	2.41068	1.7	0.765535
ENSMUSG00000084904	Gm14827	23	28	19	36	38	45	36	26	35	0.0123992	1.90661	1.7	0.765535
ENSMUSG00000053897	Slc39a8	233	268	361	517	467	482	448	423	483	0.0226034	1.64583	1.7007	0.766125
ENSMUSG00000086496	Gm14204	37	59	68	110	86	83	67	41	65	0.03824	1.41748	1.70122	0.766569
ENSMUSG00000035949	Fbxw2	75	119	137	209	177	178	140	93	95	0.0319387	1.49568	1.70393	0.768864
ENSMUSG00000032175	Tyk2	176	208	271	413	366	339	423	374	360	0.0136558	1.86468	1.70687	0.771353
ENSMUSG00000072662	Mansc4	95	113	131	208	163	208	98	98	104	0.0152867	1.81569	1.70796	0.772278
ENSMUSG00000103696	Gm37531	30	37	46	55	69	69	42	30	34	0.0153992	1.8125	1.70796	0.772278
ENSMUSG00000040325	Dcaf1	13	13	9	20	20	20	10	11	19	0.0246571	1.60806	1.71429	0.777608
ENSMUSG00000040205	Cuzd1	47	39	37	74	62	75	51	41	50	0.00619786	2.20776	1.71545	0.778585
ENSMUSG00000005615	Pcyt1a	36	25	41	67	49	59	54	32	41	0.0261915	1.58184	1.71569	0.778786
ENSMUSG00000019082	Slc25a22	5413	5467	6489	10103	8548	11213	11775	10512	9047	0.0191868	1.717	1.71939	0.781893
ENSMUSG00000107167	Gm34653	74	65	77	124	112	136	75	43	61	0.00684001	2.16494	1.72222	0.784271
ENSMUSG00000053819	Camk2d	43	53	60	97	84	88	60	65	66	0.00460318	2.33694	1.72436	0.78606
ENSMUSG00000082429	Gm13171	227	197	255	455	388	328	385	312	415	0.0305453	1.51505	1.72459	0.786258
ENSMUSG00000000787	Ddx3x	137	144	202	303	222	308	154	136	141	0.0319296	1.49581	1.72464	0.786293
ENSMUSG00000058396	Gpr182	150	173	208	274	272	370	185	193	194	0.0386911	1.41239	1.72505	0.786636
ENSMUSG00000004535	Tax1bp1	599	607	756	1039	1009	1342	700	613	654	0.0296421	1.52809	1.72783	0.78896
ENSMUSG00000028382	Ptbp3	1549	1641	1993	2866	2529	3569	2417	2075	2335	0.0380439	1.41971	1.7295	0.790355
ENSMUSG00000058704	Memo1	11	15	11	18	24	22	22	11	24	0.0175716	1.75519	1.72973	0.790547
ENSMUSG00000025656	Arhgef9	163	184	239	362	324	329	268	211	243	0.0110533	1.95651	1.73208	0.792507
ENSMUSG00000003534	Ddr1	63	74	87	157	113	118	147	102	84	0.0403239	1.39444	1.73214	0.792558
ENSMUSG00000016526	Dyrk3	847	869	1015	1788	1430	1514	1634	1361	1384	0.0126279	1.89867	1.7327	0.793021
ENSMUSG00000060565	Gm5591	89	105	128	212	188	158	204	174	182	0.0182078	1.73974	1.73292	0.793204
ENSMUSG00000002032	Tmem25	18	12	19	33	25	27	8	12	15	0.021286	1.67191	1.73469	0.794681
ENSMUSG00000027365	Trpm7	77	46	48	98	90	109	61	55	70	0.0328834	1.48302	1.73684	0.796467
ENSMUSG00000026014	Raph1	54	65	96	116	129	129	86	66	78	0.040233	1.39542	1.73953	0.798702
ENSMUSG00000016487	Ppfibp1	21	29	39	51	56	48	34	30	21	0.0354261	1.45068	1.74157	0.800391
ENSMUSG00000028188	Spata1	146	140	225	344	287	259	249	258	218	0.0274688	1.56116	1.74168	0.800482
ENSMUSG00000080797	Gm15760	101	103	137	221	182	191	164	162	149	0.00707549	2.15024	1.74194	0.800691
ENSMUSG00000029821	Gsdme	91	88	131	194	184	162	140	143	163	0.0137014	1.86323	1.74194	0.800691
ENSMUSG00000029134	Plb1	171	145	197	272	306	318	210	127	205	0.00339165	2.46959	1.74659	0.80454
ENSMUSG00000022811	Zfp148	16	17	15	31	27	26	29	17	24	0.00873563	2.05871	1.75	0.807355
ENSMUSG00000074507	Gm14340	11	17	16	26	29	22	20	26	12	0.0163534	1.78639	1.75	0.807355
ENSMUSG00000040274	Cdk6	105	120	120	202	179	223	129	108	134	0.0120369	1.91948	1.75072	0.807952
ENSMUSG00000018068	Ints2	28	21	24	51	34	43	17	22	23	0.0490849	1.30905	1.75342	0.810175
ENSMUSG00000042410	Agps	122	131	177	231	215	308	212	162	160	0.0428021	1.36853	1.75349	0.810228
ENSMUSG00000028557	Rnf11	23	32	36	56	44	60	42	38	44	0.0219571	1.65842	1.75824	0.814133
ENSMUSG00000024908	Ppp6r3	17	21	27	36	42	37	18	15	35	0.0125893	1.9	1.76923	0.823122
ENSMUSG00000102466	Gm38200	49	41	63	86	95	90	60	69	47	0.0152314	1.81726	1.77124	0.824761
ENSMUSG00000058291	Zfp68	29	26	29	43	46	60	29	32	29	0.0493329	1.30686	1.77381	0.826851
ENSMUSG00000028738	Tas1r2	44	46	65	84	92	99	77	59	73	0.0110067	1.95834	1.77419	0.827163
ENSMUSG00000033538	Casp4	141	127	203	325	244	267	275	269	222	0.022284	1.65201	1.77495	0.827776
ENSMUSG00000021919	Chat	431	644	632	1023	928	1087	685	561	714	0.00863863	2.06355	1.77973	0.831659
ENSMUSG00000108254	Gm43908	41	35	38	59	73	71	45	54	56	0.0119996	1.92083	1.7807	0.832446
ENSMUSG00000035506	Slc12a8	7	8	8	12	13	16	5	4	13	0.0304284	1.51672	1.78261	0.83399
ENSMUSG00000090293	Gm17034	37	44	73	106	86	83	79	72	74	0.045717	1.33992	1.78571	0.836501
ENSMUSG00000021799	Opn4	124	141	114	256	235	186	157	135	178	0.0287034	1.54207	1.78628	0.836958
ENSMUSG00000086867	Gm4577	25	38	36	56	62	59	44	37	33	0.0127714	1.89376	1.78788	0.838249
ENSMUSG00000107078	Gm36840	86	87	124	166	156	209	92	92	114	0.0214129	1.66932	1.78788	0.838249
ENSMUSG00000025612	Bach1	27	35	43	59	71	58	46	65	65	0.0115675	1.93676	1.79048	0.840343
ENSMUSG00000026031	Cflar	458	501	605	1030	869	906	792	633	698	0.00332313	2.47845	1.79348	0.84276
ENSMUSG00000025652	Tmem89	32	57	52	87	80	86	70	68	56	0.0314452	1.50245	1.79433	0.843442
ENSMUSG00000036707	Cab39	34	19	36	63	42	55	44	44	44	0.0446643	1.35004	1.79775	0.846195
ENSMUSG00000041684	Bivm	23	22	25	41	46	39	39	17	27	0.00547492	2.26162	1.8	0.847997
ENSMUSG00000006527	Sfmbt1	17	21	28	44	34	41	31	23	14	0.0157953	1.80147	1.80303	0.850424
ENSMUSG00000019836	Amd-ps4	12	13	6	21	15	20	10	14	22	0.045246	1.34442	1.80645	0.853159
ENSMUSG00000037486	Asxl2	50	84	95	143	118	153	85	81	67	0.0251493	1.59947	1.80786	0.854283
ENSMUSG00000042228	Lyn	759	885	988	1734	1332	1693	1480	1217	1334	0.0159779	1.79648	1.80813	0.854499
ENSMUSG00000024773	Atg2a	422	508	602	988	923	861	967	889	903	0.00415481	2.38145	1.8094	0.855511
ENSMUSG00000024370	Cdc23	71	101	118	192	149	184	125	113	99	0.0147701	1.83062	1.81034	0.856265
ENSMUSG00000020695	Mrc2	16	29	19	46	38	32	23	29	33	0.0373611	1.42758	1.8125	0.857981
ENSMUSG00000001999	Blvra	25	21	14	36	35	38	25	27	22	0.0294258	1.53127	1.81667	0.861294
ENSMUSG00000078315	Fam47c	31	24	39	61	48	62	40	31	41	0.014851	1.82825	1.81915	0.863264
ENSMUSG00000042331	Specc1	40	41	47	75	88	70	49	54	54	0.0129059	1.88921	1.82031	0.864186
ENSMUSG00000037523	Mavs	456	482	634	933	940	993	765	585	728	0.00987134	2.00562	1.82316	0.866437
ENSMUSG00000029202	Pds5a	7	6	4	11	11	9	5	10	6	0.0156578	1.80527	1.82353	0.866733
ENSMUSG00000014353	Tmem87b	35	43	53	84	84	72	43	53	48	0.0062822	2.20189	1.83206	0.873468
ENSMUSG00000044617	Zbtb39	181	223	293	410	406	461	259	231	259	0.0128997	1.88942	1.83214	0.873528
ENSMUSG00000018433	Nol11	58	56	69	126	94	116	75	59	55	0.0199552	1.69994	1.83607	0.876618
ENSMUSG00000010362	Rdm1	39	38	40	69	68	78	50	30	45	0.00775627	2.11035	1.83761	0.877828
ENSMUSG00000026036	Nif3l1	58	63	96	123	113	164	97	87	63	0.0393898	1.40462	1.84332	0.882305
ENSMUSG00000005362	Crbn	62	50	67	118	105	107	82	68	92	0.00177074	2.75184	1.84358	0.882506
ENSMUSG00000031925	Maml2	18	26	20	36	37	45	38	31	28	0.00907189	2.0423	1.84375	0.882643
ENSMUSG00000037661	Gpr160	17	9	14	26	21	27	13	4	7	0.0208856	1.68015	1.85	0.887525
ENSMUSG00000022246	Rai14	475	486	569	993	844	998	851	669	674	0.0038952	2.40947	1.85294	0.889817
ENSMUSG00000030871	Ears2	55	64	72	118	128	109	52	61	57	0.00184309	2.73445	1.85864	0.894246
ENSMUSG00000052384	Nrros	112	128	165	220	224	309	180	151	135	0.0374891	1.42609	1.85926	0.894728
ENSMUSG00000041135	Ripk2	193	229	306	513	391	452	344	393	363	0.0125577	1.90109	1.86264	0.897347
ENSMUSG00000030603	Psmc4	9	11	17	21	20	28	24	11	20	0.0375779	1.42507	1.86486	0.899071
ENSMUSG00000018347	Zkscan6	32	30	20	51	42	60	20	23	33	0.0247069	1.60718	1.86585	0.899836
ENSMUSG00000106108	Gm43221	45	60	74	112	109	113	78	80	83	0.0233746	1.63126	1.86592	0.899889
ENSMUSG00000029686	Cul1	117	120	181	271	220	289	167	162	185	0.0147292	1.83182	1.86603	0.899971
ENSMUSG00000087675	Gm11762	22	42	48	73	67	70	52	31	45	0.0475639	1.32272	1.875	0.906891
ENSMUSG00000040667	Nup88	3	2	3	5	4	6	3	1	4	0.0356527	1.44791	1.875	0.906891
ENSMUSG00000038192	Cer1	63	57	75	101	127	138	69	91	85	0.0201272	1.69622	1.87692	0.90837
ENSMUSG00000006315	Tmem147	66	70	118	186	169	122	165	171	195	0.0439547	1.35699	1.87795	0.909161
ENSMUSG00000031786	Drc7	47	43	68	113	89	95	49	59	57	0.0120516	1.91895	1.87975	0.910538
ENSMUSG00000039828	Wdr70	33	32	36	60	55	75	30	15	30	0.0343778	1.46372	1.88119	0.911644
ENSMUSG00000112344	Gm32141	5154	5133	6085	10632	9581	10587	9499	10232	9721	0.000513461	3.28949	1.88126	0.9117
ENSMUSG00000024754	Tmem2	60	35	74	104	97	117	57	52	92	0.0307057	1.51278	1.88166	0.912004
ENSMUSG00000050592	Fam78a	13	25	13	28	36	32	23	16	23	0.0433911	1.3626	1.88235	0.912537
ENSMUSG00000028631	Kcnq4	52	44	56	112	87	88	95	74	82	0.0188305	1.72514	1.88816	0.916979
ENSMUSG00000022808	Snx4	5	5	8	12	10	12	9	8	4	0.0154329	1.81155	1.88889	0.917538
ENSMUSG00000108006	Gm44418	64	35	39	96	93	72	58	51	70	0.0268721	1.5707	1.8913	0.919382
ENSMUSG00000052085	Dock8	64	59	72	115	142	112	73	73	73	0.0157234	1.80345	1.89231	0.920147
ENSMUSG00000100346	Gm28996	22	15	21	35	37	38	24	24	32	0.00796653	2.09873	1.89655	0.923379
ENSMUSG00000029330	Cds1	16	12	11	26	21	27	29	14	13	0.00911227	2.04037	1.89744	0.924051
ENSMUSG00000039982	Dtx4	451	434	611	971	929	942	774	712	794	0.0123357	1.90884	1.89973	0.925796
ENSMUSG00000015711	Prune1	17	13	12	30	24	26	20	21	21	0.00591791	2.22783	1.90476	0.929611
ENSMUSG00000028555	Ttc39a	21	29	14	34	43	45	21	16	26	0.0269251	1.56984	1.90625	0.930737
ENSMUSG00000042354	Gnl3	6	14	12	17	19	25	15	7	10	0.0466932	1.33075	1.90625	0.930737
ENSMUSG00000045007	Tubg2	32	47	69	103	94	86	60	51	62	0.0358478	1.44554	1.91216	0.935205
ENSMUSG00000028189	Ctbs	78	81	99	192	147	155	134	97	141	0.0162075	1.79029	1.91473	0.93714
ENSMUSG00000041115	Iqsec2	67	66	105	140	129	187	149	89	106	0.0340593	1.46776	1.91597	0.938072
ENSMUSG00000028327	Stra6l	6	9	10	18	14	16	11	14	19	0.0100689	1.99702	1.92	0.941106
ENSMUSG00000094430	Gm933	233	239	289	399	476	588	279	260	393	0.0402288	1.39546	1.92247	0.942961
ENSMUSG00000090327	Gm17111	68	86	85	139	147	174	104	66	82	0.00796896	2.0986	1.92469	0.944623
ENSMUSG00000031295	Phka2	66	75	138	206	164	168	139	132	136	0.0413872	1.38313	1.92832	0.947341
ENSMUSG00000090891	D6Ertd527e	419	390	470	766	733	968	544	428	531	0.0241307	1.61743	1.92885	0.947741
ENSMUSG00000029338	Antxr2	56	50	79	96	113	148	76	68	81	0.0435313	1.3612	1.92973	0.948399
ENSMUSG00000014767	Tbp	61	61	80	132	130	128	71	67	61	0.00837924	2.0768	1.93069	0.949119
ENSMUSG00000010529	Gm266	282	215	305	604	514	432	535	499	472	0.0203727	1.69095	1.93267	0.950594
ENSMUSG00000094446	Gm6344	8	12	10	16	24	18	13	8	15	0.0421716	1.37498	1.93333	0.95109
ENSMUSG00000109240	Gm44598	20	23	18	42	41	35	54	35	25	0.00324936	2.4882	1.93443	0.951906
ENSMUSG00000077337	Gm23012	642	617	784	1444	1280	1234	1270	1306	1228	0.00174356	2.75856	1.93735	0.954082
ENSMUSG00000111280	Gm47239	52	61	77	122	119	128	58	36	68	0.00830627	2.08059	1.94211	0.957621
ENSMUSG00000110230	Gm45846	12	11	14	25	26	21	20	24	24	0.00574008	2.24108	1.94595	0.960472
ENSMUSG00000049928	Glp2r	52	74	62	139	97	130	120	96	125	0.0263659	1.57896	1.94681	0.961111
ENSMUSG00000081854	Gm11447	28	33	52	63	74	84	33	31	38	0.0204834	1.6886	1.95575	0.967724
ENSMUSG00000021583	Erap1	35	22	37	56	66	62	47	40	39	0.00929135	2.03192	1.95745	0.968973
ENSMUSG00000020635	Fkbp1b	21	23	27	48	49	42	19	28	32	0.00153735	2.81323	1.95775	0.969194
ENSMUSG00000026447	Pik3c2b	26	41	32	55	64	75	46	21	51	0.0140269	1.85304	1.9596	0.970556
ENSMUSG00000096054	Syne1	174	155	233	416	345	341	244	245	249	0.00602933	2.21973	1.96085	0.971482
ENSMUSG00000015243	Abca1	1828	2024	2515	3669	3685	5137	2996	2550	2697	0.0372164	1.42927	1.96183	0.972203
ENSMUSG00000041846	Ppp4r3a	25	33	51	59	67	88	31	26	44	0.0396713	1.40152	1.9633	0.973283
ENSMUSG00000102448	Gm37101	39	27	45	68	83	67	39	37	25	0.00853963	2.06856	1.96396	0.973768
ENSMUSG00000040565	Btaf1	29	42	46	70	75	85	47	30	38	0.0054472	2.26383	1.96581	0.975125
ENSMUSG00000064330	Pde6h	314	271	308	595	607	557	500	547	624	0.000150993	3.82104	1.96976	0.978023
ENSMUSG00000042246	Tmc7	82	93	130	193	197	211	118	77	118	0.0125291	1.90208	1.97049	0.978556
ENSMUSG00000037416	Dmxl1	489	443	572	994	899	1071	937	878	858	0.00193879	2.71247	1.97074	0.978741
ENSMUSG00000097248	Gm2694	50	44	51	89	85	112	47	62	73	0.0245406	1.61011	1.97241	0.979962
ENSMUSG00000022748	Cmss1	47	37	71	104	107	95	58	68	62	0.0270201	1.56831	1.97419	0.981263
ENSMUSG00000025969	Nrp2	315	363	423	730	760	686	561	492	539	0.00122404	2.91221	1.97639	0.982864
ENSMUSG00000028795	Ccdc28b	1084	983	1296	2403	2191	2054	2130	2095	2032	0.0013862	2.85817	1.97681	0.983172
ENSMUSG00000034659	Tmem109	2503	2576	3428	6057	5458	5303	5651	5297	5115	0.00227461	2.64309	1.97696	0.983284
ENSMUSG00000040003	Magi2	17	23	32	46	41	56	38	36	20	0.0188316	1.72511	1.98611	0.989946
ENSMUSG00000029212	Gabrb1	49	42	58	100	106	90	88	88	72	0.00173173	2.76152	1.98658	0.990285
ENSMUSG00000012443	Kif11	66	79	90	140	168	159	82	71	90	0.0022334	2.65103	1.98723	0.990762
ENSMUSG00000072620	Slfn2	132	163	248	360	291	432	230	181	255	0.0292402	1.53402	1.99448	0.996009
ENSMUSG00000023977	Ubr2	6	7	11	18	17	13	10	12	9	0.0207757	1.68244	2	1
ENSMUSG00000103505	Gm38374	30	30	54	76	79	73	51	33	45	0.0364888	1.43784	2	1
ENSMUSG00000114744	Gm38409	22	14	35	53	39	50	34	33	27	0.0395268	1.40311	2	1
ENSMUSG00000029833	Trim24	6	13	13	22	21	21	16	10	12	0.0422299	1.37438	2	1
ENSMUSG00000022538	Lsg1	5	8	13	18	15	19	12	9	10	0.045855	1.33861	2	1
ENSMUSG00000020334	Slc22a4	1	2	1	2	3	3	1	3	1	0.0474207	1.32403	2	1
ENSMUSG00000035189	Ano4	9	12	8	24	15	19	14	14	17	0.0476742	1.32172	2	1
ENSMUSG00000053898	Ech1	5	3	5	8	7	11	3	2	8	0.0483866	1.31528	2	1
ENSMUSG00000031758	Cdyl2	4	8	8	12	11	17	9	11	13	0.0488129	1.31147	2	1
ENSMUSG00000111017	Gm48314	3	4	3	8	5	7	11	8	7	0.0493723	1.30652	2	1
ENSMUSG00000025582	Nptx1	45	46	75	97	101	135	61	42	75	0.0248058	1.60545	2.00602	1.00434
ENSMUSG00000041895	Wipi1	30	33	32	70	58	63	41	42	29	0.00838195	2.07665	2.01053	1.00757
ENSMUSG00000024784	Gpha2	194	191	222	422	414	386	433	401	406	0.000163893	3.78544	2.01318	1.00948
ENSMUSG00000097886	Gsg1l2	81	49	69	134	137	131	99	77	119	0.0159395	1.79752	2.0201	1.01443
ENSMUSG00000021097	Clmn	36	45	57	105	79	95	46	48	57	0.00941645	2.02611	2.02174	1.0156
ENSMUSG00000113615	Gm47150	16	9	13	24	26	27	8	11	15	0.0127075	1.89594	2.02632	1.01886
ENSMUSG00000005124	Wisp1	48	41	46	103	80	91	102	112	89	0.0135622	1.86767	2.02963	1.02122
ENSMUSG00000020067	Mypn	38	39	57	113	81	78	68	76	65	0.0346909	1.45978	2.02985	1.02137
ENSMUSG00000103175	Gm37169	676	637	808	1539	1355	1412	1756	1579	1525	0.000639226	3.19435	2.03017	1.0216
ENSMUSG00000062054	Iah1	95	123	151	257	229	264	187	164	188	0.0045495	2.34204	2.03252	1.02327
ENSMUSG00000050921	P2ry10	42	67	73	113	114	143	90	69	79	0.0101831	1.99212	2.03297	1.02359
ENSMUSG00000095741	Rhox2f	8	14	7	18	21	20	16	20	16	0.0309309	1.50961	2.03448	1.02466
ENSMUSG00000026384	Ptpn4	7	8	14	18	17	24	11	18	13	0.0318248	1.49723	2.03448	1.02466
ENSMUSG00000112736	Gm48718	36	32	65	78	100	93	57	53	57	0.0272373	1.56484	2.03759	1.02687
ENSMUSG00000041237	Pklr	20	10	23	32	42	34	9	18	24	0.0234458	1.62993	2.03774	1.02697
ENSMUSG00000038664	Herc1	35	43	51	101	81	81	63	59	43	0.00739944	2.1308	2.03876	1.02769
ENSMUSG00000078097	Gm10913	21	23	33	61	54	42	24	16	29	0.0210947	1.67583	2.03896	1.02783
ENSMUSG00000030779	Rbbp6	107	152	186	297	266	345	212	202	197	0.00891017	2.05011	2.04045	1.02889
ENSMUSG00000044712	Slc38a6	18	9	15	26	24	36	24	11	19	0.0373776	1.42739	2.04762	1.03395
ENSMUSG00000058006	Mdn1	371	419	616	906	851	1122	711	566	582	0.0119539	1.92249	2.04765	1.03397
ENSMUSG00000029875	Ccdc184	21	31	28	58	41	65	57	28	34	0.0435356	1.36116	2.05	1.03562
ENSMUSG00000020859	Spag9	28	34	38	63	72	71	48	37	48	0.000969706	3.01336	2.06	1.04264
ENSMUSG00000041268	Dmxl2	13	25	25	47	41	42	27	33	20	0.0171859	1.76483	2.06349	1.04509
ENSMUSG00000061436	Hipk2	181	185	258	435	388	465	306	226	310	0.00286652	2.54264	2.0641	1.04551
ENSMUSG00000028163	Nfkb1	22	7	15	36	27	28	20	36	30	0.0472474	1.32562	2.06818	1.04836
ENSMUSG00000020462	Cfap36	7	18	17	26	26	35	23	27	16	0.0325663	1.48723	2.07143	1.05063
ENSMUSG00000003135	Cnot11	29	43	58	89	98	83	69	71	63	0.0157562	1.80255	2.07692	1.05445
ENSMUSG00000014551	Mrps25	17	7	14	31	25	23	23	15	8	0.0247969	1.6056	2.07895	1.05585
ENSMUSG00000026425	Srgap2	128	110	180	356	262	251	269	281	288	0.0256979	1.5901	2.07895	1.05585
ENSMUSG00000102733	Gm38262	112	123	138	273	247	256	213	207	212	0.000233401	3.6319	2.08043	1.05688
ENSMUSG00000097743	Gm16973	5	3	4	8	7	10	5	3	1	0.0198551	1.70213	2.08333	1.05889
ENSMUSG00000037960	Card19	40	48	67	110	99	114	95	59	112	0.00772132	2.11231	2.08387	1.05927
ENSMUSG00000039850	Endov	8	13	13	22	26	23	8	13	8	0.00522801	2.28166	2.08824	1.06228
ENSMUSG00000024248	Cox7a2l	7	6	9	16	18	12	7	7	5	0.0280208	1.55252	2.09091	1.06413
ENSMUSG00000025017	Pik3ap1	179	164	180	364	340	392	298	273	285	0.00298509	2.52504	2.0956	1.06736
ENSMUSG00000060131	Atp8b4	28	15	45	72	62	51	59	66	54	0.0439731	1.35681	2.10227	1.07195
ENSMUSG00000024238	Zeb1	24	32	41	69	53	82	57	57	56	0.0309539	1.50928	2.10309	1.07251
ENSMUSG00000103525	Gm37262	28	23	55	84	77	62	43	44	56	0.0378299	1.42216	2.10377	1.07298
ENSMUSG00000030180	Kdm5a	51	44	57	85	112	123	58	37	42	0.0284348	1.54615	2.10526	1.074
ENSMUSG00000112711	Gm32552	103	67	132	222	207	207	119	117	143	0.021429	1.669	2.10596	1.07448
ENSMUSG00000085903	Gm15340	123	134	170	318	242	342	306	212	236	0.0199058	1.70102	2.11241	1.07889
ENSMUSG00000028414	Fktn	103	157	161	296	285	310	231	176	173	0.00726761	2.13861	2.11639	1.08161
ENSMUSG00000000776	Polr3d	30	16	30	63	54	44	52	44	23	0.0179102	1.7469	2.11842	1.08299
ENSMUSG00000018442	Derl2	36	33	72	103	87	109	64	37	70	0.0333304	1.47716	2.12057	1.08445
ENSMUSG00000037315	Jade3	18	21	34	45	53	57	25	38	42	0.0132976	1.87623	2.12329	1.0863
ENSMUSG00000026179	Pnkd	350	331	376	771	739	735	717	667	675	2.50788e-05	4.60069	2.12394	1.08674
ENSMUSG00000005893	Nr2c2	15	18	15	31	31	40	21	12	13	0.0184126	1.73488	2.125	1.08746
ENSMUSG00000022548	Apod	35	51	41	85	91	94	58	42	53	0.00242791	2.61477	2.12598	1.08813
ENSMUSG00000054309	Cpsf3	63	67	100	176	145	170	109	107	134	0.00510389	2.2921	2.13478	1.09409
ENSMUSG00000114612	Gm47550	34	43	41	88	67	97	43	35	57	0.0287234	1.54176	2.13559	1.09464
ENSMUSG00000027361	Gabpb1	17	11	30	50	41	33	22	21	28	0.0428118	1.36844	2.13793	1.09622
ENSMUSG00000021188	Trip11	28	21	30	50	51	68	34	36	28	0.0212136	1.67338	2.13924	1.0971
ENSMUSG00000003234	Abcf3	146	148	176	345	318	346	223	255	296	0.000178917	3.74735	2.14681	1.10219
ENSMUSG00000063810	Alms1	12	21	13	34	30	35	17	16	21	0.0113967	1.94322	2.15217	1.10579
ENSMUSG00000110713	Gm30606	4	4	5	11	7	10	3	3	5	0.044741	1.34929	2.15385	1.10692
ENSMUSG00000038822	Hace1	4	12	8	20	15	17	5	10	11	0.0349905	1.45605	2.16667	1.11548
ENSMUSG00000039682	Lap3	17	8	11	33	20	25	24	20	22	0.0447895	1.34882	2.16667	1.11548
ENSMUSG00000022537	Tmem44	49	64	42	99	114	123	76	58	82	0.00326743	2.48579	2.16774	1.11619
ENSMUSG00000108084	Gm7932	35	25	53	93	83	69	97	90	87	0.0157376	1.80306	2.16814	1.11646
ENSMUSG00000101705	Gm28380	6	6	10	19	13	16	16	10	13	0.0187775	1.72636	2.18182	1.12553
ENSMUSG00000021171	Esyt2	34	30	34	84	75	55	37	28	34	0.0428849	1.3677	2.18367	1.12676
ENSMUSG00000111685	Gm10686	15	29	26	60	43	50	39	19	30	0.0138046	1.85998	2.18571	1.1281
ENSMUSG00000026872	Zeb2	309	325	505	789	659	1042	549	417	412	0.0368838	1.43316	2.18613	1.12838
ENSMUSG00000064325	Hhip	15	29	31	58	47	59	34	25	29	0.0110586	1.9563	2.18667	1.12873
ENSMUSG00000039342	Ankar	5	7	4	13	10	12	4	8	5	0.00709081	2.1493	2.1875	1.12928
ENSMUSG00000032105	Pdzd3	24	18	30	55	45	58	43	25	28	0.00567787	2.24581	2.19444	1.13386
ENSMUSG00000040170	Fmo2	113	124	139	277	251	300	198	130	123	0.00238844	2.62188	2.20213	1.1389
ENSMUSG00000087082	Gm15423	58	73	80	142	128	195	106	92	95	0.0429587	1.36695	2.20379	1.13999
ENSMUSG00000039470	Zdhhc2	513	530	699	1285	1196	1364	1024	838	821	0.000951191	3.02173	2.20723	1.14224
ENSMUSG00000071769	Rhox3h	9	15	29	33	46	39	22	9	25	0.0458222	1.33892	2.22642	1.15472
ENSMUSG00000031748	Gnao1	9	16	17	31	24	39	19	13	11	0.0365826	1.43673	2.2381	1.16227
ENSMUSG00000024736	Tmem132a	344	414	313	824	734	840	608	797	665	0.000604171	3.21884	2.23903	1.16287
ENSMUSG00000098348	Btg1-ps2	10	13	18	28	34	30	12	19	21	0.00543054	2.26516	2.2439	1.16601
ENSMUSG00000049588	Ccdc69	37	55	66	113	111	131	122	110	138	0.00436143	2.36037	2.24684	1.16789
ENSMUSG00000027642	Rpn2	16	14	25	39	44	41	20	21	14	0.0110609	1.95621	2.25455	1.17284
ENSMUSG00000078137	Ankrd63	10	10	19	36	29	23	42	32	29	0.0294438	1.53101	2.25641	1.17403
ENSMUSG00000021707	Dhfr	26	32	33	70	66	70	46	29	26	0.000374363	3.42671	2.26374	1.17871
ENSMUSG00000058192	Zfp846	23	24	17	39	54	52	50	30	28	0.0159517	1.79719	2.26563	1.17991
ENSMUSG00000104396	Gm37959	6	6	3	9	12	13	5	5	3	0.016504	1.78241	2.26667	1.18057
ENSMUSG00000020689	Itgb3	33	35	40	77	71	97	44	34	46	0.0223731	1.65027	2.26852	1.18175
ENSMUSG00000026196	Bard1	7	8	11	19	24	16	12	10	7	0.0249118	1.6036	2.26923	1.1822
ENSMUSG00000056342	Usp34	39	40	37	78	82	104	56	41	53	0.0246729	1.60778	2.27586	1.18641
ENSMUSG00000094733	Gm5416	32	43	43	95	104	70	66	49	41	0.0273982	1.56228	2.27966	1.18882
ENSMUSG00000056851	Pcbp2	36	20	26	59	50	78	46	42	32	0.0315694	1.50073	2.28049	1.18934
ENSMUSG00000049723	Mmp12	9191	8594	11083	22992	20036	22903	21067	19328	19449	0.000742771	3.12915	2.28388	1.19149
ENSMUSG00000029206	Nsun7	27	19	37	68	57	65	43	30	57	0.0073416	2.13421	2.28916	1.19482
ENSMUSG00000041685	Fcho2	111	106	138	256	265	293	203	141	160	0.000545571	3.26315	2.29296	1.19721
ENSMUSG00000047514	Tspyl1	35	54	50	104	90	126	48	35	55	0.0137357	1.86215	2.30216	1.20299
ENSMUSG00000111713	Gm20234	38	57	86	138	123	156	87	63	77	0.0129105	1.88906	2.30387	1.20406
ENSMUSG00000027243	Harbi1	7	12	17	32	25	26	21	11	15	0.0144443	1.8403	2.30556	1.20511
ENSMUSG00000085177	Gm11209	5	5	3	8	11	11	7	7	9	0.0128085	1.8925	2.30769	1.20645
ENSMUSG00000015291	Gdi1	73	71	98	177	182	200	117	110	106	0.000855784	3.06764	2.30992	1.20784
ENSMUSG00000032109	Nlrx1	23	25	35	61	68	63	55	35	29	0.00281468	2.55057	2.31325	1.20992
ENSMUSG00000100191	Gm7740	9	3	7	12	16	16	6	6	7	0.022335	1.65101	2.31579	1.2115
ENSMUSG00000070306	Ccdc153	26	22	36	48	68	79	54	46	26	0.0381843	1.41812	2.32143	1.21501
ENSMUSG00000104966	Gm43273	7	5	16	18	25	22	4	9	8	0.0463879	1.3336	2.32143	1.21501
ENSMUSG00000026950	Neb	32	54	51	95	101	123	58	62	56	0.00587455	2.23103	2.32847	1.21938
ENSMUSG00000030374	Strn4	35	65	46	119	116	105	60	63	70	0.00778515	2.10873	2.32877	1.21957
ENSMUSG00000111841	Gm20745	28	47	46	94	89	99	50	43	51	0.00521217	2.28298	2.33058	1.22069
ENSMUSG00000028771	Ptpn12	21	13	17	42	38	39	29	22	36	0.0031513	2.50151	2.33333	1.22239
ENSMUSG00000085914	Gm14320	5	9	7	15	21	13	9	7	18	0.0421716	1.37498	2.33333	1.22239
ENSMUSG00000032497	Lrrfip2	10	15	20	43	30	32	44	30	20	0.0192105	1.71646	2.33333	1.22239
ENSMUSG00000039831	Arhgap29	70	63	115	149	194	237	88	128	129	0.028295	1.54829	2.33871	1.22571
ENSMUSG00000113380	Gm48682	15	9	23	41	32	37	27	7	23	0.0170881	1.76731	2.34043	1.22677
ENSMUSG00000066233	Tmem42	27	29	48	80	73	91	42	35	35	0.00629797	2.2008	2.34615	1.2303
ENSMUSG00000044252	Osbpl1a	7	9	7	18	19	17	10	6	19	0.000339662	3.46895	2.34783	1.23133
ENSMUSG00000029414	Kntc1	461	410	490	1252	1033	926	975	1078	1166	0.0186567	1.72917	2.35929	1.23836
ENSMUSG00000026463	Atp2b4	66	62	84	150	151	200	95	70	86	0.0169415	1.77105	2.36321	1.24075
ENSMUSG00000027282	Mtch2	16	22	34	55	53	63	39	25	26	0.0105124	1.9783	2.375	1.24793
ENSMUSG00000024766	Lipo3	12	21	24	41	47	48	35	21	34	0.00623837	2.20493	2.38596	1.25457
ENSMUSG00000042197	Zfp451	23	15	26	48	58	47	36	34	41	0.00355412	2.44927	2.39062	1.25739
ENSMUSG00000056148	Rdh9	36	28	51	85	101	89	44	47	61	0.00419802	2.37696	2.3913	1.2578
ENSMUSG00000085057	Gm13415	45	36	49	115	92	104	119	101	102	0.0033702	2.47234	2.39231	1.2584
ENSMUSG00000037997	Parp11	11	20	17	48	32	35	30	20	15	0.0267406	1.57283	2.39583	1.26053
ENSMUSG00000029263	Pigg	29	19	26	70	54	54	27	19	33	0.00964478	2.01571	2.40541	1.26628
ENSMUSG00000062017	Abca14	6	11	15	29	28	20	15	26	16	0.0179995	1.74474	2.40625	1.26679
ENSMUSG00000021182	Ccdc88c	3	14	15	28	24	25	20	17	9	0.0492694	1.30742	2.40625	1.26679
ENSMUSG00000031727	Pmfbp1	4	11	12	19	19	27	14	20	10	0.0260852	1.58361	2.40741	1.26748
ENSMUSG00000033767	Tmem131l	123	104	171	381	316	262	300	286	367	0.0156384	1.80581	2.40955	1.26876
ENSMUSG00000098118	Gm26960	18	29	31	65	54	69	34	27	38	0.00384296	2.41533	2.41026	1.26919
ENSMUSG00000015804	Med28	10	15	9	23	28	31	19	18	13	0.00668875	2.17466	2.41176	1.27009
ENSMUSG00000105671	Gm31306	6	1	5	8	10	11	16	9	9	0.0446198	1.35047	2.41667	1.27302
ENSMUSG00000023052	Npff	22	21	33	63	52	69	57	30	38	0.00555664	2.25519	2.42105	1.27563
ENSMUSG00000026131	Dst	246	239	323	671	595	694	420	461	414	0.000710059	3.14871	2.42574	1.27843
ENSMUSG00000109435	Gm7067	4	1	2	7	5	5	0	1	1	0.043162	1.3649	2.42857	1.28011
ENSMUSG00000077655	Gm23319	10	2	11	18	15	23	7	3	12	0.042426	1.37237	2.43478	1.28379
ENSMUSG00000037679	Inf2	6	4	6	14	11	14	12	14	2	0.00489245	2.31047	2.4375	1.2854
ENSMUSG00000022781	Pak2	29	16	45	64	61	95	43	30	49	0.0373861	1.42729	2.44444	1.28951
ENSMUSG00000029321	Slc10a6	17	12	18	48	38	29	13	11	35	0.0423783	1.37286	2.44681	1.2909
ENSMUSG00000035597	Prpf39	22	17	12	43	45	37	20	18	18	0.00311375	2.50672	2.45098	1.29336
ENSMUSG00000030688	Stard10	10	12	8	23	20	31	18	19	32	0.0350252	1.45562	2.46667	1.30256
ENSMUSG00000050578	Mmp13	661	710	842	1830	1609	2047	1649	1376	1372	0.00598613	2.22285	2.47899	1.30975
ENSMUSG00000048997	Atxn7l2	84	116	135	246	273	313	150	129	174	0.00315935	2.5004	2.48358	1.31242
ENSMUSG00000001158	Snrnp27	8	3	7	17	12	16	9	15	5	0.0140745	1.85157	2.5	1.32193
ENSMUSG00000030047	Arhgap25	4	5	1	9	7	9	5	11	6	0.0334587	1.47549	2.5	1.32193
ENSMUSG00000079429	Mroh2a	2	2	2	4	6	5	4	5	2	0.0350987	1.45471	2.5	1.32193
ENSMUSG00000037070	Rbmxl1	3	10	6	12	17	19	11	15	12	0.0292305	1.53416	2.52632	1.33703
ENSMUSG00000105257	Gm43144	15	10	14	24	37	38	18	24	18	0.0362062	1.44122	2.53846	1.34395
ENSMUSG00000006948	Klk4	23	24	40	77	63	81	54	46	48	0.00450485	2.34632	2.54023	1.34496
ENSMUSG00000025060	Slk	28	46	29	87	73	102	63	49	38	0.00887062	2.05205	2.54369	1.34692
ENSMUSG00000037111	Setd7	53	45	73	137	142	156	94	70	97	0.00163507	2.78646	2.54386	1.34702
ENSMUSG00000021893	Capn7	16	28	13	41	42	62	20	18	20	0.0294333	1.53116	2.54386	1.34702
ENSMUSG00000045333	Zfp423	8	13	12	30	30	24	14	13	17	0.0031764	2.49806	2.54545	1.34792
ENSMUSG00000079339	Ifit1bl1	6	9	7	18	14	24	12	8	5	0.0497918	1.30284	2.54545	1.34792
ENSMUSG00000107222	Gm43198	8	7	14	22	31	21	9	20	13	0.0222364	1.65294	2.55172	1.35147
ENSMUSG00000026335	Pam	31	32	51	105	102	85	51	36	70	0.0027677	2.55788	2.5614	1.35693
ENSMUSG00000027810	Eif2a	7	8	15	29	24	24	23	6	9	0.0095802	2.01863	2.56667	1.3599
ENSMUSG00000025758	Plk4	19	13	31	45	58	59	34	19	32	0.00955735	2.01966	2.57143	1.36257
ENSMUSG00000052248	Zeb2os	23	30	29	80	74	57	39	41	34	0.0173447	1.76083	2.57317	1.36355
ENSMUSG00000113665	Gm47603	3	7	9	20	11	18	16	14	10	0.0455304	1.3417	2.57895	1.36678
ENSMUSG00000030629	Zfand6	9	4	11	18	24	20	23	10	11	0.0103523	1.98496	2.58333	1.36923
ENSMUSG00000011427	Zfp790	1	4	7	8	12	11	6	5	2	0.0461245	1.33607	2.58333	1.36923
ENSMUSG00000025151	Maged1	20	10	11	37	27	42	10	11	19	0.0196425	1.7068	2.58537	1.37037
ENSMUSG00000032289	Thsd4	6	14	12	32	20	31	16	15	19	0.0272561	1.56454	2.59375	1.37504
ENSMUSG00000027615	Hps3	13	11	16	39	27	38	11	15	14	0.0203387	1.69168	2.6	1.37851
ENSMUSG00000005514	Por	3	1	1	5	5	3	1	2	7	0.0474207	1.32403	2.6	1.37851
ENSMUSG00000084768	Gm13605	4	4	7	16	12	11	5	5	5	0.0164051	1.78502	2.6	1.37851
ENSMUSG00000026466	Tor1aip1	1	10	7	13	14	20	5	6	4	0.0499571	1.3014	2.61111	1.38466
ENSMUSG00000027763	Mbnl1	22	9	33	57	50	61	27	28	26	0.022878	1.64058	2.625	1.39232
ENSMUSG00000041488	Stx3	2	5	4	7	12	10	4	4	2	0.0332046	1.4788	2.63636	1.39855
ENSMUSG00000086243	Gm12121	9	5	23	33	26	39	28	29	27	0.0437507	1.35902	2.64865	1.40526
ENSMUSG00000029279	Brdt	4	8	8	16	21	16	12	5	13	0.00763514	2.11718	2.65	1.40599
ENSMUSG00000110165	Gm4032	5	2	5	8	10	14	2	2	6	0.0426932	1.36964	2.66667	1.41504
ENSMUSG00000050565	Tor1aip2	30	22	21	64	52	79	40	23	28	0.0241901	1.61636	2.67123	1.41751
ENSMUSG00000047295	Smgc	8	7	13	23	26	26	15	14	6	0.00465214	2.33235	2.67857	1.42146
ENSMUSG00000057342	Sphk2	2	3	5	8	10	9	18	1	7	0.00873103	2.05893	2.7	1.43296
ENSMUSG00000070235	Gm26329	4	8	5	16	16	14	7	3	13	0.00516291	2.28711	2.70588	1.4361
ENSMUSG00000048279	Sacs	15	14	43	63	52	82	12	30	44	0.0324867	1.48829	2.73611	1.45213
ENSMUSG00000090386	Mir99ahg	15	24	16	42	48	64	25	32	34	0.0235763	1.62752	2.8	1.48543
ENSMUSG00000025757	Hspa4l	11	9	17	32	40	32	33	19	13	0.00352163	2.45326	2.81081	1.49099
ENSMUSG00000070564	Ntn5	33	42	32	110	99	95	85	93	104	0.000498964	3.30193	2.84112	1.50646
ENSMUSG00000032030	Cul5	13	27	14	61	34	59	13	19	28	0.0421664	1.37503	2.85185	1.5119
ENSMUSG00000032047	Acat1	4	7	11	19	21	23	18	2	11	0.00846461	2.07239	2.86364	1.51785
ENSMUSG00000021903	Galnt15	43	54	50	130	130	161	79	62	53	0.00789567	2.10261	2.86395	1.518
ENSMUSG00000029553	Tfec	26	37	36	106	87	92	86	64	69	0.00171223	2.76644	2.87879	1.52546
ENSMUSG00000050503	Fbxl22	5	16	7	23	27	31	16	13	6	0.0163589	1.78625	2.89286	1.5325
ENSMUSG00000032556	Bfsp2	27	39	39	113	102	89	55	30	72	0.00289255	2.53872	2.89524	1.53368
ENSMUSG00000035284	Vps13c	78	91	92	274	244	239	149	80	135	0.00144443	2.8403	2.90038	1.53624
ENSMUSG00000020275	Rel	6	5	4	15	14	15	14	5	6	0.0005004	3.30068	2.93333	1.55254
ENSMUSG00000099656	Gm18667	37	25	41	89	96	118	54	21	59	0.0060952	2.21501	2.94175	1.55667
ENSMUSG00000036764	Dnajc12	9	17	10	36	31	40	20	8	19	0.00284259	2.54629	2.97222	1.57154
ENSMUSG00000113940	Gm40477	38	40	52	115	137	135	97	87	116	0.00117369	2.93045	2.97692	1.57382
ENSMUSG00000030598	Fbxo17	1	1	2	4	4	4	0	2	3	0.0152681	1.81622	3	1.58496
ENSMUSG00000054892	Txk	1	1	3	5	5	5	6	3	1	0.0377496	1.42309	3	1.58496
ENSMUSG00000035274	Tpbg	15	16	9	31	37	52	21	6	9	0.0388356	1.41077	3	1.58496
ENSMUSG00000022148	Fyb	97	75	136	339	288	300	228	254	251	0.00103059	2.98691	3.00974	1.58964
ENSMUSG00000042215	Bag2	10	7	9	31	20	28	10	21	16	0.0262346	1.58112	3.03846	1.60334
ENSMUSG00000020642	Rnf144a	3	5	11	23	17	18	15	16	15	0.014666	1.83369	3.05263	1.61005
ENSMUSG00000022015	Tnfsf11	2	9	3	12	17	14	4	6	11	0.0269593	1.56929	3.07143	1.61891
ENSMUSG00000026490	Cdc42bpa	7	8	11	24	22	34	15	10	18	0.0303157	1.51833	3.07692	1.62149
ENSMUSG00000026622	Nek2	10	11	15	27	44	41	11	26	19	0.0319416	1.49564	3.11111	1.63743
ENSMUSG00000030158	Clec12b	65	52	51	215	166	142	130	171	202	0.0271596	1.56608	3.1131	1.63835
ENSMUSG00000009733	Tfcp2	248	233	303	904	792	766	778	742	749	0.00141494	2.84926	3.14031	1.65091
ENSMUSG00000060161	Klk1b7-ps	2	2	2	8	5	6	3	2	2	0.0390123	1.4088	3.16667	1.66297
ENSMUSG00000040850	Psme4	14	21	21	64	62	53	22	17	19	0.00100861	2.99628	3.19643	1.67646
ENSMUSG00000114157	Gm47870	6	6	7	22	20	19	15	16	10	0.00149388	2.82568	3.21053	1.68281
ENSMUSG00000037857	Nufip2	5	4	5	18	13	14	13	5	12	0.0174769	1.75754	3.21429	1.6845
ENSMUSG00000054236	Olfr481	1	2	6	13	9	7	6	14	5	0.047171	1.32633	3.22222	1.68806
ENSMUSG00000067786	Nnat	6	4	10	24	23	18	19	17	14	0.00427098	2.36947	3.25	1.70044
ENSMUSG00000108626	Gm40457	89	70	128	317	321	298	255	250	219	0.00227319	2.64336	3.26132	1.70546
ENSMUSG00000011877	Git1	3	4	8	17	11	21	6	13	8	0.0403128	1.39456	3.26667	1.70782
ENSMUSG00000110171	Olfr484	7	8	7	28	17	27	25	25	19	0.0405658	1.39184	3.27273	1.71049
ENSMUSG00000089647	Gm2245	90	104	134	348	323	405	274	233	261	0.00263097	2.57988	3.28049	1.71391
ENSMUSG00000106486	Gm9771	9	10	12	34	31	37	18	12	25	0.00124809	2.90376	3.29032	1.71823
ENSMUSG00000033054	Npat	18	6	10	46	25	41	16	13	11	0.0346011	1.46091	3.29412	1.71989
ENSMUSG00000026175	Vil1	7	4	2	19	14	10	5	2	7	0.0411224	1.38592	3.30769	1.72583
ENSMUSG00000084839	Gm14097	8	14	10	35	39	32	8	17	21	0.000855045	3.06801	3.3125	1.72792
ENSMUSG00000081449	Gm11432	966	801	959	3275	3017	2768	2359	2413	2800	0.00198646	2.70192	3.32355	1.73273
ENSMUSG00000058076	Sdhc	1	6	11	23	16	21	18	20	16	0.0204461	1.68939	3.33333	1.73697
ENSMUSG00000108668	Gm32816	63	46	75	222	205	191	140	126	160	0.000305066	3.51561	3.3587	1.7479
ENSMUSG00000038797	Zscan2	5	8	9	26	22	26	14	7	14	0.000677674	3.16898	3.36364	1.75002
ENSMUSG00000086349	Gm13497	19	14	24	48	77	67	39	34	39	0.0243074	1.61426	3.36842	1.75207
ENSMUSG00000022858	Tra2b	25	21	22	98	70	62	75	50	57	0.0371068	1.43055	3.38235	1.75803
ENSMUSG00000081733	Gm12852	8	10	10	35	31	29	29	25	17	0.00264776	2.57712	3.39286	1.7625
ENSMUSG00000024116	Prss21	3	3	9	19	12	20	12	4	5	0.02212	1.65522	3.4	1.76553
ENSMUSG00000021336	Slc17a4	3	10	9	23	24	28	8	27	21	0.00395934	2.40238	3.40909	1.76939
ENSMUSG00000014786	Slc9a5	8	9	9	35	32	24	25	10	13	0.0212843	1.67194	3.5	1.80735
ENSMUSG00000027360	Hdc	5	11	2	24	14	25	17	13	10	0.0302663	1.51904	3.5	1.80735
ENSMUSG00000056832	Ttc26	2	1	1	5	4	5	2	1	5	0.00211065	2.67558	3.5	1.80735
ENSMUSG00000079481	Nhsl2	1	0	1	2	2	3	4	4	2	0.0241101	1.6178	3.5	1.80735
ENSMUSG00000020680	Taf15	2	0	2	6	3	5	4	2	2	0.043162	1.3649	3.5	1.80735
ENSMUSG00000078247	Airn	36	27	42	155	122	98	141	107	152	0.0257488	1.58924	3.57143	1.8365
ENSMUSG00000106550	Gm43646	3	0	2	6	4	8	1	2	3	0.0442361	1.35422	3.6	1.848
ENSMUSG00000034379	Wdr5b	11	16	11	53	47	39	27	19	23	0.00693954	2.15867	3.65789	1.87101
ENSMUSG00000026277	Stk25	5	5	4	19	15	18	11	18	7	0.00579601	2.23687	3.71429	1.89308
ENSMUSG00000073899	Olfr1532-ps1	8	17	19	49	47	69	23	22	18	0.015483	1.81014	3.75	1.90689
ENSMUSG00000030162	Olr1	57	61	76	269	238	228	283	217	184	0.0012301	2.91006	3.78866	1.92169
ENSMUSG00000030847	Bag3	21	31	36	127	108	107	94	101	97	0.000811759	3.09057	3.88636	1.95842
ENSMUSG00000044636	Csrnp2	34	37	33	156	135	119	141	97	154	0.0101351	1.99417	3.94231	1.97904
ENSMUSG00000046020	Pofut1	23	25	41	130	89	135	107	100	119	0.0160312	1.79503	3.97753	1.99187
ENSMUSG00000109806	Olfr663	1	2	3	5	10	9	6	3	5	0.0453176	1.34373	4	2
ENSMUSG00000081823	Cyp4a28-ps	1	4	6	14	15	16	9	5	4	0.00844386	2.07346	4.09091	2.03242
ENSMUSG00000096992	Gm26788	7	3	11	23	35	28	6	8	7	0.00956709	2.01922	4.09524	2.03395
ENSMUSG00000043668	Tox3	4	2	3	13	15	9	7	4	13	0.0247943	1.60565	4.11111	2.03953
ENSMUSG00000003123	Lipe	78	94	125	499	374	351	432	423	428	0.0151964	1.81826	4.12121	2.04307
ENSMUSG00000041064	Pif1	1	3	4	12	14	7	7	4	7	0.041354	1.38348	4.125	2.04439
ENSMUSG00000026112	Coa5	6	5	3	19	19	20	10	12	16	0.00132751	2.87696	4.14286	2.05063
ENSMUSG00000044534	Ackr2	4	9	5	19	25	31	2	8	11	0.0187171	1.72776	4.16667	2.05889
ENSMUSG00000022032	Scara5	3	6	2	19	12	15	24	15	12	0.0130549	1.88423	4.18182	2.06413
ENSMUSG00000024235	Map3k8	43	37	54	192	176	194	172	192	175	5.3106e-05	4.27486	4.19403	2.06834
ENSMUSG00000013415	Igf2bp1	2	2	1	8	7	6	9	5	5	0.0032127	2.49313	4.2	2.07039
ENSMUSG00000025418	Bsnd	12	0	8	27	28	30	11	28	11	0.0203481	1.69148	4.25	2.08746
ENSMUSG00000050944	Efcab5	4	2	2	11	12	11	4	11	13	0.00149845	2.82436	4.25	2.08746
ENSMUSG00000000976	Heatr6	2267	1958	2306	10778	8691	8482	9578	8333	8313	0.00916818	2.03772	4.27974	2.09752
ENSMUSG00000105893	Wdr46-ps	1	8	5	18	17	25	6	3	11	0.0100357	1.99845	4.28571	2.09954
ENSMUSG00000005800	Mmp8	34	20	38	144	130	122	116	100	132	0.000318668	3.49666	4.30435	2.10579
ENSMUSG00000026404	Ddx59	8	2	2	14	21	18	3	8	6	0.0086605	2.06246	4.41667	2.14296
ENSMUSG00000046623	Gjb4	1	0	1	4	3	2	2	7	1	0.0356527	1.44791	4.5	2.16993
ENSMUSG00000021248	Tmed10	1	1	0	4	3	2	3	5	0	0.0356527	1.44791	4.5	2.16993
ENSMUSG00000024789	Jak2	10	13	9	47	35	63	37	15	30	0.0407831	1.38952	4.53125	2.17991
ENSMUSG00000083325	Gm14121	2	1	2	6	10	7	6	2	4	0.0304284	1.51672	4.6	2.20163
ENSMUSG00000041992	Rapgef5	5	9	6	39	28	26	26	13	18	0.0195483	1.70889	4.65	2.21723
ENSMUSG00000066682	Pilrb2	4	3	4	18	17	19	16	12	11	0.000143384	3.8435	4.90909	2.29546
ENSMUSG00000040797	Iqsec3	110	88	98	584	475	477	599	461	551	0.00620611	2.20718	5.18919	2.37551
ENSMUSG00000044702	Palb2	1	5	3	17	12	19	13	5	7	0.0108439	1.96481	5.33333	2.41504
ENSMUSG00000024212	Mllt1	437	390	485	2551	2395	2071	2322	2169	2284	0.00426411	2.37017	5.34832	2.41909
ENSMUSG00000026047	Kdelc1	1	1	0	5	3	3	7	5	3	0.0285958	1.5437	5.5	2.45943
ENSMUSG00000030109	Slc6a12	7	4	9	45	30	38	38	30	26	0.0121748	1.91454	5.65	2.49825
ENSMUSG00000089789	Rdh1	2	1	1	8	5	10	4	3	2	0.0428283	1.36827	5.75	2.52356
ENSMUSG00000031482	Slc25a15	0	1	1	4	3	5	1	0	1	0.0131721	1.88035	6	2.58496
ENSMUSG00000053166	Cdh22	215	200	248	1554	1306	1311	1222	1258	1228	0.00394947	2.40346	6.2911	2.65331
ENSMUSG00000073415	Gm10501	53	40	36	332	263	221	278	238	280	0.0174118	1.75916	6.32558	2.6612
ENSMUSG00000079033	Mef2b	39	33	41	265	251	207	300	241	230	0.00649762	2.18725	6.39823	2.67767
ENSMUSG00000074088	Snrnp40	6	2	2	21	22	26	31	21	18	0.000690743	3.16068	6.9	2.7866
ENSMUSG00000007050	Lsm2	70	55	84	529	459	459	438	460	419	0.00124448	2.90501	6.92344	2.79149
ENSMUSG00000048108	Tmem72	47	29	72	400	334	354	344	291	348	0.000450869	3.34595	7.35135	2.87801
ENSMUSG00000046491	C1qtnf2	1	6	3	27	25	24	15	25	31	0.000611448	3.21364	7.6	2.926
ENSMUSG00000042129	Rassf4	36	40	46	379	327	267	292	286	296	0.012246	1.91201	7.97541	2.99556
ENSMUSG00000076902	Traj27	1	2	1	9	11	12	2	4	4	0.00415834	2.38108	8	3
ENSMUSG00000037916	Ndufv1	7	8	7	62	61	55	47	46	67	0.00143015	2.84462	8.09091	3.0163
ENSMUSG00000020839	Tmigd1	72	47	68	497	473	559	342	215	264	0.00165259	2.78184	8.17647	3.03148
ENSMUSG00000069072	Slc7a14	1	0	1	6	4	7	3	5	3	0.0193257	1.71386	8.5	3.08746
ENSMUSG00000040263	Klhdc4	1	2	1	13	12	10	6	5	7	0.0032196	2.4922	8.75	3.12928
ENSMUSG00000022601	Zbtb11	37	49	57	487	459	443	378	427	447	0.000147574	3.83099	9.71329	3.27996
ENSMUSG00000066684	Pilrb1	3	1	3	29	17	24	17	17	10	0.0230752	1.63685	10	3.32193
ENSMUSG00000054277	Arfgap3	1	1	0	5	9	6	12	4	5	0.0304284	1.51672	10	3.32193
ENSMUSG00000079179	Rab10os	1	0	1	5	9	6	5	4	5	0.0304284	1.51672	10	3.32193
ENSMUSG00000090556	Olfr753-ps1	11	17	27	255	159	159	199	159	194	0.0304501	1.51641	10.4182	3.38103
ENSMUSG00000102890	Gm7626	1	0	1	7	7	10	4	4	5	0.0115399	1.9378	12	3.58496
ENSMUSG00000061065	H2al1o	10	5	6	111	90	98	96	72	66	0.00279725	2.55327	14.2381	3.83168
ENSMUSG00000033009	Ogfod1	1	3	4	43	35	46	59	59	40	0.00462586	2.33481	15.5	3.9542
ENSMUSG00000043613	Mmp3	7	2	3	104	72	59	70	52	51	0.0295072	1.53007	19.5833	4.29155
ENSMUSG00000111473	LOC102637012	9	9	10	1114	1121	973	1146	963	1079	0.00206119	2.68588	114.571	6.8401
