# Supplementary material for: Direct modulation of microglial function by electrical field
Source: Front Cell Dev Biol. 2022 Sep 8;10:980775. doi: 10.3389/fcell.2022.980775 (PMC9493490; doi:10.3389/fcell.2022.980775)
Supplement: Supplementary file 1 [file DataSheet2.zip › DEG_ES_LPSvsLPS.xlsx]

## Sheet: ES+LPS vs LPS
											p value		FC
	Gene Name	Ctrl_1	Ctrl_2	Ctrl_3	LPS_1	LPS_2	LPS_3	ES_LPS_1	ES_LPS_2	ES_LPS_3	ES+LPS vs LPS	Log10P	ES+LPS vs LPS	Log2FC
ENSMUSG00000109435	Gm7067	4	1	2	7	5	5	0	1	1	0.00719274	2.14311	0.117647	-3.08746
ENSMUSG00000031482	Slc25a15	0	1	1	4	3	5	1	0	1	0.0131721	1.88035	0.166667	-2.58496
ENSMUSG00000096992	Gm26788	7	3	11	23	35	28	6	8	7	0.0223774	1.65019	0.244186	-2.03395
ENSMUSG00000044534	Ackr2	4	9	5	19	25	31	2	8	11	0.0166269	1.77919	0.28	-1.8365
ENSMUSG00000035274	Tpbg	15	16	9	31	37	52	21	6	9	0.0260019	1.58499	0.3	-1.73697
ENSMUSG00000076902	Traj27	1	2	1	9	11	12	2	4	4	0.00344163	2.46324	0.3125	-1.67807
ENSMUSG00000110165	Gm4032	5	2	5	8	10	14	2	2	6	0.032811	1.48398	0.3125	-1.67807
ENSMUSG00000026466	Tor1aip1	1	10	7	13	14	20	5	6	4	0.0325267	1.48776	0.319149	-1.6477
ENSMUSG00000026404	Ddx59	8	2	2	14	21	18	3	8	6	0.0109345	1.9612	0.320755	-1.64046
ENSMUSG00000104966	Gm43273	7	5	16	18	25	22	4	9	8	0.00556872	2.25425	0.323077	-1.63005
ENSMUSG00000040850	Psme4	14	21	21	64	62	53	22	17	19	0.00252777	2.59726	0.324022	-1.62583
ENSMUSG00000037661	Gpr160	17	9	14	26	21	27	13	4	7	0.0089907	2.04621	0.324324	-1.62449
ENSMUSG00000026175	Vil1	7	4	2	19	14	10	5	2	7	0.0448548	1.34819	0.325581	-1.61891
ENSMUSG00000105893	Wdr46-ps	1	8	5	18	17	25	6	3	11	0.0179554	1.7458	0.333333	-1.58496
ENSMUSG00000041488	Stx3	2	5	4	7	12	10	4	4	2	0.0324376	1.48895	0.344828	-1.53605
ENSMUSG00000097743	Gm16973	5	3	4	8	7	10	5	3	1	0.0240181	1.61946	0.36	-1.47393
ENSMUSG00000060161	Klk1b7-ps	2	2	2	8	5	6	3	2	2	0.0326719	1.48583	0.368421	-1.44057
ENSMUSG00000025151	Maged1	20	10	11	37	27	42	10	11	19	0.0190504	1.7201	0.377358	-1.40599
ENSMUSG00000073899	Olfr1532-ps1	8	17	19	49	47	69	23	22	18	0.035071	1.45505	0.381818	-1.38904
ENSMUSG00000104396	Gm37959	6	6	3	9	12	13	5	5	3	0.0132454	1.87794	0.382353	-1.38702
ENSMUSG00000027615	Hps3	13	11	16	39	27	38	11	15	14	0.022832	1.64146	0.384615	-1.37851
ENSMUSG00000084768	Gm13605	4	4	7	16	12	11	5	5	5	0.0345784	1.46119	0.384615	-1.37851
ENSMUSG00000032030	Cul5	13	27	14	61	34	59	13	19	28	0.0496525	1.30406	0.38961	-1.3599
ENSMUSG00000110713	Gm30606	4	4	5	11	7	10	3	3	5	0.0239068	1.62148	0.392857	-1.34792
ENSMUSG00000077655	Gm23319	10	2	11	18	15	23	7	3	12	0.0321664	1.4926	0.392857	-1.34792
ENSMUSG00000039828	Wdr70	33	32	36	60	55	75	30	15	30	0.00871545	2.05971	0.394737	-1.34104
ENSMUSG00000081823	Cyp4a28-ps	1	4	6	14	15	16	9	5	4	0.0176221	1.75394	0.4	-1.32193
ENSMUSG00000039850	Endov	8	13	13	22	26	23	8	13	8	0.00340132	2.46835	0.408451	-1.29177
ENSMUSG00000043733	Ptpn11	21	19	29	43	37	37	19	12	17	0.00135361	2.86851	0.410256	-1.2854
ENSMUSG00000002032	Tmem25	18	12	19	33	25	27	8	12	15	0.00658116	2.1817	0.411765	-1.28011
ENSMUSG00000024116	Prss21	3	3	9	19	12	20	12	4	5	0.0483289	1.31579	0.411765	-1.28011
ENSMUSG00000024248	Cox7a2l	7	6	9	16	18	12	7	7	5	0.0248204	1.60519	0.413043	-1.27563
ENSMUSG00000011427	Zfp790	1	4	7	8	12	11	6	5	2	0.0242286	1.61567	0.419355	-1.25376
ENSMUSG00000030180	Kdm5a	51	44	57	85	112	123	58	37	42	0.016255	1.78901	0.428125	-1.2239
ENSMUSG00000072618	Gm10384	8	7	9	4	6	4	3	1	2	0.0400537	1.39736	0.428571	-1.22239
ENSMUSG00000047514	Tspyl1	35	54	50	104	90	126	48	35	55	0.0133834	1.87343	0.43125	-1.2134
ENSMUSG00000100191	Gm7740	9	3	7	12	16	16	6	6	7	0.0195999	1.70775	0.431818	-1.2115
ENSMUSG00000050503	Fbxl22	5	16	7	23	27	31	16	13	6	0.0169399	1.77109	0.432099	-1.21057
ENSMUSG00000084839	Gm14097	8	14	10	35	39	32	8	17	21	0.0188378	1.72497	0.433962	-1.20436
ENSMUSG00000048279	Sacs	15	14	43	63	52	82	12	30	44	0.0441917	1.35466	0.436548	-1.19579
ENSMUSG00000111280	Gm47239	52	61	77	122	119	128	58	36	68	0.0131649	1.88058	0.439024	-1.18763
ENSMUSG00000036764	Dnajc12	9	17	10	36	31	40	20	8	19	0.0165769	1.7805	0.439252	-1.18688
ENSMUSG00000078097	Gm10913	21	23	33	61	54	42	24	16	29	0.0157488	1.80275	0.43949	-1.1861
ENSMUSG00000113615	Gm47150	16	9	13	24	26	27	8	11	15	0.00987215	2.00559	0.441558	-1.17932
ENSMUSG00000099656	Gm18667	37	25	41	89	96	118	54	21	59	0.0221736	1.65416	0.442244	-1.17708
ENSMUSG00000027642	Rpn2	16	14	25	39	44	41	20	21	14	0.00171995	2.76448	0.443548	-1.17284
ENSMUSG00000029263	Pigg	29	19	26	70	54	54	27	19	33	0.00941553	2.02616	0.44382	-1.17195
ENSMUSG00000079339	Ifit1bl1	6	9	7	18	14	24	12	8	5	0.0497988	1.30278	0.446429	-1.1635
ENSMUSG00000035597	Prpf39	22	17	12	43	45	37	20	18	18	0.00721278	2.1419	0.448	-1.15843
ENSMUSG00000005893	Nr2c2	15	18	15	31	31	40	21	12	13	0.0107855	1.96716	0.45098	-1.14886
ENSMUSG00000031748	Gnao1	9	16	17	31	24	39	19	13	11	0.0390086	1.40884	0.457447	-1.12832
ENSMUSG00000063129	Aldoart2	17	20	15	27	30	26	10	13	15	0.00156076	2.80667	0.457831	-1.12711
ENSMUSG00000066233	Tmem42	27	29	48	80	73	91	42	35	35	0.00610094	2.2146	0.459016	-1.12338
ENSMUSG00000021903	Galnt15	43	54	50	130	130	161	79	62	53	0.00537012	2.27002	0.460808	-1.11776
ENSMUSG00000081854	Gm11447	28	33	52	63	74	84	33	31	38	0.0147609	1.83089	0.461538	-1.11548
ENSMUSG00000021171	Esyt2	34	30	34	84	75	55	37	28	34	0.0369505	1.43238	0.462617	-1.11211
ENSMUSG00000102448	Gm37101	39	27	45	68	83	67	39	37	25	0.00491016	2.3089	0.463303	-1.10997
ENSMUSG00000047295	Smgc	8	7	13	23	26	26	15	14	6	0.0315394	1.50115	0.466667	-1.09954
ENSMUSG00000074164	Vmn2r-ps54	11	9	16	18	23	19	13	8	7	0.0123221	1.90931	0.466667	-1.09954
ENSMUSG00000050565	Tor1aip2	30	22	21	64	52	79	40	23	28	0.0267854	1.5721	0.466667	-1.09954
ENSMUSG00000003575	Crtc1	30	38	42	28	24	18	11	7	15	0.0315762	1.50064	0.471429	-1.08489
ENSMUSG00000041846	Ppp4r3a	25	33	51	59	67	88	31	26	44	0.0284977	1.54519	0.471963	-1.08326
ENSMUSG00000041237	Pklr	20	10	23	32	42	34	9	18	24	0.0280954	1.55136	0.472222	-1.08246
ENSMUSG00000038797	Zscan2	5	8	9	26	22	26	14	7	14	0.0147083	1.83244	0.472973	-1.08017
ENSMUSG00000071769	Rhox3h	9	15	29	33	46	39	22	9	25	0.0317937	1.49766	0.474576	-1.07529
ENSMUSG00000084940	Gm15935	30	27	33	39	51	53	25	15	28	0.0134459	1.87141	0.475524	-1.07241
ENSMUSG00000030871	Ears2	55	64	72	118	128	109	52	61	57	0.00250396	2.60137	0.478873	-1.06228
ENSMUSG00000035284	Vps13c	78	91	92	274	244	239	149	80	135	0.011655	1.93349	0.480845	-1.05635
ENSMUSG00000107167	Gm34653	74	65	77	124	112	136	75	43	61	0.00639764	2.19398	0.481183	-1.05534
ENSMUSG00000027763	Mbnl1	22	9	33	57	50	61	27	28	26	0.0102179	1.99064	0.482143	-1.05247
ENSMUSG00000018068	Ints2	28	21	24	51	34	43	17	22	23	0.0336078	1.47356	0.484375	-1.0458
ENSMUSG00000039342	Ankar	5	7	4	13	10	12	4	8	5	0.0187267	1.72754	0.485714	-1.04182
ENSMUSG00000021707	Dhfr	26	32	33	70	66	70	46	29	26	0.025909	1.58655	0.490291	-1.02829
ENSMUSG00000026196	Bard1	7	8	11	19	24	16	12	10	7	0.0297948	1.52586	0.491525	-1.02466
ENSMUSG00000034379	Wdr5b	11	16	11	53	47	39	27	19	23	0.0134384	1.87165	0.496403	-1.01042
ENSMUSG00000018347	Zkscan6	32	30	20	51	42	60	20	23	33	0.0194586	1.71089	0.496732	-1.00946
ENSMUSG00000040565	Btaf1	29	42	46	70	75	85	47	30	38	0.00452837	2.34406	0.5	-1
ENSMUSG00000037643	Prkci	41	50	53	61	64	67	39	32	25	0.00746996	2.12668	0.5	-1
ENSMUSG00000038822	Hace1	4	12	8	20	15	17	5	10	11	0.0234418	1.63001	0.5	-1
ENSMUSG00000026463	Atp2b4	66	62	84	150	151	200	95	70	86	0.0229752	1.63874	0.500998	-0.997123
ENSMUSG00000020689	Itgb3	33	35	40	77	71	97	44	34	46	0.0211066	1.67558	0.506122	-0.982442
ENSMUSG00000014767	Tbp	61	61	80	132	130	128	71	67	61	0.000591511	3.22804	0.510256	-0.970706
ENSMUSG00000111841	Gm20745	28	47	46	94	89	99	50	43	51	0.000305765	3.51461	0.510638	-0.969626
ENSMUSG00000040263	Klhdc4	1	2	1	13	12	10	6	5	7	0.00873103	2.05893	0.514286	-0.959358
ENSMUSG00000028555	Ttc39a	21	29	14	34	43	45	21	16	26	0.0121388	1.91582	0.516393	-0.953457
ENSMUSG00000032556	Bfsp2	27	39	39	113	102	89	55	30	72	0.0363872	1.43905	0.516447	-0.953307
ENSMUSG00000032418	Me1	35	37	52	63	63	77	37	29	39	0.00665574	2.1768	0.517241	-0.95109
ENSMUSG00000000787	Ddx3x	137	144	202	303	222	308	154	136	141	0.0365544	1.43706	0.517407	-0.950629
ENSMUSG00000072662	Mansc4	95	113	131	208	163	208	98	98	104	0.0233983	1.63082	0.518135	-0.948601
ENSMUSG00000012443	Kif11	66	79	90	140	168	159	82	71	90	0.00283414	2.54758	0.520343	-0.942466
ENSMUSG00000042246	Tmc7	82	93	130	193	197	211	118	77	118	0.0109307	1.96135	0.520799	-0.941202
ENSMUSG00000045333	Zfp423	8	13	12	30	30	24	14	13	17	0.00831728	2.08002	0.52381	-0.932886
ENSMUSG00000042354	Gnl3	6	14	12	17	19	25	15	7	10	0.0448073	1.34865	0.52459	-0.930737
ENSMUSG00000025758	Plk4	19	13	31	45	58	59	34	19	32	0.017022	1.76899	0.524691	-0.930459
ENSMUSG00000027282	Mtch2	16	22	34	55	53	63	39	25	26	0.0107132	1.97008	0.526316	-0.925999
ENSMUSG00000098118	Gm26960	18	29	31	65	54	69	34	27	38	0.00760889	2.11868	0.526596	-0.925232
ENSMUSG00000024811	Tnks2	42	36	43	69	61	71	28	44	34	0.00734796	2.13383	0.527363	-0.923131
ENSMUSG00000025582	Nptx1	45	46	75	97	101	135	61	42	75	0.0306372	1.51375	0.534535	-0.903645
ENSMUSG00000114612	Gm47550	34	43	41	88	67	97	43	35	57	0.0276566	1.5582	0.535714	-0.900464
ENSMUSG00000064325	Hhip	15	29	31	58	47	59	34	25	29	0.00789794	2.10249	0.536585	-0.89812
ENSMUSG00000020839	Tmigd1	72	47	68	497	473	559	342	215	264	0.00866109	2.06243	0.536952	-0.897134
ENSMUSG00000026335	Pam	31	32	51	105	102	85	51	36	70	0.024679	1.60767	0.537671	-0.895204
ENSMUSG00000106486	Gm9771	9	10	12	34	31	37	18	12	25	0.0360641	1.44292	0.539216	-0.891066
ENSMUSG00000052248	Zeb2os	23	30	29	80	74	57	39	41	34	0.0335683	1.47407	0.540284	-0.888209
ENSMUSG00000021097	Clmn	36	45	57	105	79	95	46	48	57	0.0172961	1.76205	0.541219	-0.885717
ENSMUSG00000111713	Gm20234	38	57	86	138	123	156	87	63	77	0.00748167	2.126	0.544365	-0.877355
ENSMUSG00000048997	Atxn7l2	84	116	135	246	273	313	150	129	174	0.00835288	2.07816	0.544471	-0.877072
ENSMUSG00000040170	Fmo2	113	124	139	277	251	300	198	130	123	0.0170321	1.76873	0.544686	-0.876503
ENSMUSG00000063810	Alms1	12	21	13	34	30	35	17	16	21	0.00225951	2.64599	0.545455	-0.874469
ENSMUSG00000090327	Gm17111	68	86	85	139	147	174	104	66	82	0.0105525	1.97665	0.547826	-0.86821
ENSMUSG00000016487	Ppfibp1	21	29	39	51	56	48	34	30	21	0.0109518	1.96052	0.548387	-0.866733
ENSMUSG00000103696	Gm37531	30	37	46	55	69	69	42	30	34	0.00927986	2.03246	0.549223	-0.864537
ENSMUSG00000026950	Neb	32	54	51	95	101	123	58	62	56	0.0263453	1.5793	0.551724	-0.857981
ENSMUSG00000056148	Rdh9	36	28	51	85	101	89	44	47	61	0.00459071	2.33812	0.552727	-0.85536
ENSMUSG00000041440	Gk5	85	83	108	150	121	172	82	75	89	0.039098	1.40785	0.555305	-0.848648
ENSMUSG00000031786	Drc7	47	43	68	113	89	95	49	59	57	0.0147612	1.83088	0.555556	-0.847997
ENSMUSG00000107078	Gm36840	86	87	124	166	156	209	92	92	114	0.0260929	1.58348	0.561205	-0.8334
ENSMUSG00000018433	Nol11	58	56	69	126	94	116	75	59	55	0.0169883	1.76985	0.5625	-0.830075
ENSMUSG00000037486	Asxl2	50	84	95	143	118	153	85	81	67	0.0140575	1.85209	0.562802	-0.829301
ENSMUSG00000058620	Adra2b	58	46	61	72	70	81	39	47	40	0.00213083	2.67145	0.565022	-0.82362
ENSMUSG00000098348	Btg1-ps2	10	13	18	28	34	30	12	19	21	0.0202481	1.69362	0.565217	-0.823122
ENSMUSG00000103505	Gm38374	30	30	54	76	79	73	51	33	45	0.0170437	1.76844	0.565789	-0.821663
ENSMUSG00000027243	Harbi1	7	12	17	32	25	26	21	11	15	0.0334106	1.47612	0.566265	-0.820451
ENSMUSG00000022548	Apod	35	51	41	85	91	94	58	42	53	0.00472424	2.32567	0.566667	-0.819428
ENSMUSG00000030374	Strn4	35	65	46	119	116	105	60	63	70	0.00118841	2.92504	0.567647	-0.816934
ENSMUSG00000056342	Usp34	39	40	37	78	82	104	56	41	53	0.0238348	1.62279	0.568182	-0.815575
ENSMUSG00000020635	Fkbp1b	21	23	27	48	49	42	19	28	32	0.0179346	1.74631	0.568345	-0.81516
ENSMUSG00000038375	Trp53inp2	37	44	58	67	76	87	48	45	38	0.0149619	1.82501	0.569565	-0.812067
ENSMUSG00000018442	Derl2	36	33	72	103	87	109	64	37	70	0.0312424	1.50526	0.571906	-0.806149
ENSMUSG00000025060	Slk	28	46	29	87	73	102	63	49	38	0.0288546	1.53978	0.572519	-0.804604
ENSMUSG00000035245	Eogt	20	27	32	47	38	39	25	18	28	0.0126998	1.8962	0.572581	-0.804449
ENSMUSG00000111685	Gm10686	15	29	26	60	43	50	39	19	30	0.0477307	1.3212	0.575163	-0.797956
ENSMUSG00000021188	Trip11	28	21	30	50	51	68	34	36	28	0.0407172	1.39022	0.579882	-0.78617
ENSMUSG00000094733	Gm5416	32	43	43	95	104	70	66	49	41	0.0450061	1.34673	0.579926	-0.78606
ENSMUSG00000004535	Tax1bp1	599	607	756	1039	1009	1342	700	613	654	0.0405752	1.39174	0.580236	-0.785288
ENSMUSG00000066036	Ubr4	25	22	28	39	43	42	20	31	21	0.0283486	1.54747	0.580645	-0.784271
ENSMUSG00000010362	Rdm1	39	38	40	69	68	78	50	30	45	0.0210283	1.6772	0.581395	-0.782409
ENSMUSG00000035949	Fbxw2	75	119	137	209	177	178	140	93	95	0.0172996	1.76196	0.58156	-0.781999
ENSMUSG00000030061	Uba3	129	90	133	184	164	211	108	106	112	0.0277069	1.55741	0.583184	-0.777976
ENSMUSG00000043067	Dpy19l1	152	123	174	233	229	265	152	107	167	0.013866	1.85805	0.58597	-0.771102
ENSMUSG00000041895	Wipi1	30	33	32	70	58	63	41	42	29	0.00907804	2.04201	0.586387	-0.770074
ENSMUSG00000044617	Zbtb39	181	223	293	410	406	461	259	231	259	0.00297239	2.52689	0.586531	-0.769721
ENSMUSG00000040584	Abcb1a	49	53	68	89	84	82	56	43	51	0.00344935	2.46226	0.588235	-0.765535
ENSMUSG00000029705	Cux1	35	24	42	62	45	63	39	31	30	0.0390838	1.408	0.588235	-0.765535
ENSMUSG00000018707	Dync1h1	647	822	1082	1365	1390	1549	847	802	902	0.00304308	2.51669	0.592704	-0.754615
ENSMUSG00000026938	Fcna	14	11	14	20	18	21	8	15	12	0.0422997	1.37366	0.59322	-0.75336
ENSMUSG00000052085	Dock8	64	59	72	115	142	112	73	73	73	0.0345259	1.46185	0.593496	-0.75269
ENSMUSG00000029833	Trim24	6	13	13	22	21	21	16	10	12	0.0351257	1.45437	0.59375	-0.752072
ENSMUSG00000015291	Gdi1	73	71	98	177	182	200	117	110	106	0.00295388	2.52961	0.595707	-0.747326
ENSMUSG00000112711	Gm32552	103	67	132	222	207	207	119	117	143	0.00219265	2.65903	0.595912	-0.746829
ENSMUSG00000022538	Lsg1	5	8	13	18	15	19	12	9	10	0.0114824	1.93997	0.596154	-0.746243
ENSMUSG00000050310	Rictor	39	47	63	66	79	92	48	40	54	0.0325802	1.48705	0.599156	-0.738996
ENSMUSG00000039099	Wdr93	17	19	14	30	26	29	16	17	18	0.00400472	2.39743	0.6	-0.736966
ENSMUSG00000014353	Tmem87b	35	43	53	84	84	72	43	53	48	0.00401501	2.39631	0.6	-0.736966
ENSMUSG00000037111	Setd7	53	45	73	137	142	156	94	70	97	0.00725724	2.13923	0.6	-0.736966
ENSMUSG00000026915	Strbp	74	75	104	127	138	158	71	82	101	0.01114	1.95311	0.600473	-0.735829
ENSMUSG00000047193	Dync2h1	57	53	79	110	81	110	61	57	63	0.049636	1.3042	0.601329	-0.733774
ENSMUSG00000030102	Itpr1	136	126	150	209	204	242	153	109	132	0.00760522	2.11889	0.601527	-0.733299
ENSMUSG00000029134	Plb1	171	145	197	272	306	318	210	127	205	0.0300711	1.52185	0.604911	-0.725206
ENSMUSG00000032105	Pdzd3	24	18	30	55	45	58	43	25	28	0.0444204	1.35242	0.607595	-0.718818
ENSMUSG00000090891	D6Ertd527e	419	390	470	766	733	968	544	428	531	0.0307625	1.51198	0.609242	-0.714913
ENSMUSG00000087675	Gm11762	22	42	48	73	67	70	52	31	45	0.0391192	1.40761	0.609524	-0.714246
ENSMUSG00000015804	Med28	10	15	9	23	28	31	19	18	13	0.0252194	1.59827	0.609756	-0.713696
ENSMUSG00000045007	Tubg2	32	47	69	103	94	86	60	51	62	0.00520379	2.28368	0.611307	-0.71003
ENSMUSG00000040274	Cdk6	105	120	120	202	179	223	129	108	134	0.0104824	1.97954	0.614238	-0.703129
ENSMUSG00000022748	Cmss1	47	37	71	104	107	95	58	68	62	0.00127733	2.8937	0.614379	-0.702799
ENSMUSG00000026014	Raph1	54	65	96	116	129	129	86	66	78	0.00354236	2.45071	0.614973	-0.701404
ENSMUSG00000041268	Dmxl2	13	25	25	47	41	42	27	33	20	0.0298423	1.52517	0.615385	-0.70044
ENSMUSG00000112736	Gm48718	36	32	65	78	100	93	57	53	57	0.0290925	1.53622	0.616236	-0.698445
ENSMUSG00000026834	Acvr1c	100	104	127	43	46	57	32	22	36	0.0350257	1.45561	0.616438	-0.697971
ENSMUSG00000048537	Phldb1	458	435	565	815	690	913	488	434	571	0.021948	1.65861	0.617452	-0.6956
ENSMUSG00000035399	Oser1	75	120	103	47	40	57	23	29	37	0.0474499	1.32376	0.618056	-0.694192
ENSMUSG00000032228	Tcf12	57	60	79	96	93	115	61	58	69	0.0165827	1.78034	0.618421	-0.693339
ENSMUSG00000041685	Fcho2	111	106	138	256	265	293	203	141	160	0.0136674	1.86431	0.619165	-0.691605
ENSMUSG00000086496	Gm14204	37	59	68	110	86	83	67	41	65	0.041704	1.37982	0.620072	-0.689493
ENSMUSG00000108773	Gm44506	115	161	169	252	216	248	147	160	140	0.00605978	2.21754	0.624302	-0.679685
ENSMUSG00000038007	Acer2	77	94	97	108	130	123	86	57	83	0.0199597	1.69985	0.626039	-0.675676
ENSMUSG00000027365	Trpm7	77	46	48	98	90	109	61	55	70	0.00716876	2.14456	0.626263	-0.67516
ENSMUSG00000024887	Asah2	37	29	48	70	54	61	38	39	39	0.037622	1.42456	0.627027	-0.6734
ENSMUSG00000038664	Herc1	35	43	51	101	81	81	63	59	43	0.0228008	1.64205	0.627376	-0.672597
ENSMUSG00000040102	Klhl42	237	261	310	405	318	371	266	176	250	0.0237071	1.62512	0.632541	-0.660769
ENSMUSG00000097248	Gm2694	50	44	51	89	85	112	47	62	73	0.0379094	1.42125	0.636364	-0.652077
ENSMUSG00000074034	Gm5921	77	73	80	134	123	122	84	85	73	0.00109919	2.95893	0.638522	-0.647191
ENSMUSG00000085546	Gm14252	91	91	108	127	158	155	83	91	108	0.0152248	1.81745	0.640909	-0.641808
ENSMUSG00000103525	Gm37262	28	23	55	84	77	62	43	44	56	0.0333215	1.47728	0.641256	-0.641029
ENSMUSG00000024370	Cdc23	71	101	118	192	149	184	125	113	99	0.0231757	1.63497	0.641905	-0.639569
ENSMUSG00000050377	Il31ra	23	30	27	42	33	37	28	17	27	0.0423011	1.37365	0.642857	-0.63743
ENSMUSG00000022537	Tmem44	49	64	42	99	114	123	76	58	82	0.0164274	1.78443	0.642857	-0.63743
ENSMUSG00000050921	P2ry10	42	67	73	113	114	143	90	69	79	0.0264998	1.57676	0.643243	-0.636564
ENSMUSG00000086867	Gm4577	25	38	36	56	62	59	44	37	33	0.0097921	2.00912	0.644068	-0.634716
ENSMUSG00000111100	Gm47535	24	19	14	34	33	26	19	21	20	0.0425894	1.3707	0.645161	-0.632268
ENSMUSG00000021919	Chat	431	644	632	1023	928	1087	685	561	714	0.0054825	2.26102	0.645161	-0.632268
ENSMUSG00000020859	Spag9	28	34	38	63	72	71	48	37	48	0.00745436	2.12759	0.645631	-0.631218
ENSMUSG00000058006	Mdn1	371	419	616	906	851	1122	711	566	582	0.0345186	1.46195	0.64571	-0.631041
ENSMUSG00000050592	Fam78a	13	25	13	28	36	32	23	16	23	0.0260071	1.58491	0.645833	-0.630766
ENSMUSG00000023977	Ubr2	6	7	11	18	17	13	10	12	9	0.0446198	1.35047	0.645833	-0.630766
ENSMUSG00000102466	Gm38200	49	41	63	86	95	90	60	69	47	0.0253544	1.59595	0.649446	-0.622717
ENSMUSG00000028414	Fktn	103	157	161	296	285	310	231	176	173	0.0205784	1.68659	0.650954	-0.619373
ENSMUSG00000040687	Madd	127	127	161	191	204	204	131	125	134	0.000496142	3.30439	0.651085	-0.619082
ENSMUSG00000032186	Tmod2	118	122	162	208	185	190	118	120	143	0.00339354	2.46935	0.653516	-0.613705
ENSMUSG00000061436	Hipk2	181	185	258	435	388	465	306	226	310	0.0147873	1.83011	0.653727	-0.61324
ENSMUSG00000078315	Fam47c	31	24	39	61	48	62	40	31	41	0.0280618	1.55188	0.654971	-0.610498
ENSMUSG00000079627	Rhox2h	51	48	77	104	85	97	80	49	59	0.0486978	1.31249	0.657343	-0.605282
ENSMUSG00000027737	Slc7a11	29	29	41	53	57	51	34	31	41	0.0104902	1.97921	0.658385	-0.602996
ENSMUSG00000029686	Cul1	117	120	181	271	220	289	167	162	185	0.0389942	1.409	0.658974	-0.601706
ENSMUSG00000021111	Papola	85	78	77	146	118	115	88	63	99	0.0418111	1.37871	0.659631	-0.60027
ENSMUSG00000026131	Dst	246	239	323	671	595	694	420	461	414	0.00755043	2.12203	0.660714	-0.597902
ENSMUSG00000114744	Gm38409	22	14	35	53	39	50	34	33	27	0.0445401	1.35125	0.661972	-0.595158
ENSMUSG00000004562	Arhgef40	139	159	176	252	199	204	137	134	164	0.0296795	1.52754	0.664122	-0.59048
ENSMUSG00000038371	Sbf2	465	443	586	791	701	848	557	490	511	0.0137246	1.8625	0.665812	-0.586813
ENSMUSG00000047649	Cd3eap	50	63	47	40	35	30	25	23	22	0.0460927	1.33637	0.666667	-0.584963
ENSMUSG00000035247	Hectd1	115	144	183	246	227	249	147	142	194	0.0269641	1.56921	0.668975	-0.579976
ENSMUSG00000048992	Prss32	113	101	139	162	204	193	127	115	132	0.0263002	1.58004	0.669052	-0.57981
ENSMUSG00000038192	Cer1	63	57	75	101	127	138	69	91	85	0.0453825	1.34311	0.669399	-0.579062
ENSMUSG00000006948	Klk4	23	24	40	77	63	81	54	46	48	0.0313536	1.50371	0.669683	-0.578449
ENSMUSG00000096054	Syne1	174	155	233	416	345	341	244	245	249	0.0375656	1.42521	0.669691	-0.578432
ENSMUSG00000051166	Eml5	135	125	163	238	218	242	185	124	159	0.0343517	1.46405	0.670487	-0.576719
ENSMUSG00000024104	Washc2	219	222	284	345	321	316	260	168	232	0.047394	1.32428	0.672098	-0.573257
ENSMUSG00000030779	Rbbp6	107	152	186	297	266	345	212	202	197	0.0454966	1.34202	0.672907	-0.57152
ENSMUSG00000040205	Cuzd1	47	39	37	74	62	75	51	41	50	0.0137944	1.8603	0.672986	-0.571352
ENSMUSG00000049929	Lpar4	43	52	66	86	77	100	51	61	65	0.0298345	1.52528	0.673004	-0.571313
ENSMUSG00000003469	Phyhip	38	26	35	47	51	55	36	37	30	0.00638706	2.1947	0.673203	-0.570887
ENSMUSG00000042331	Specc1	40	41	47	75	88	70	49	54	54	0.0327482	1.48481	0.67382	-0.569565
ENSMUSG00000021879	Dnah12	69	66	101	142	117	130	75	94	94	0.0123872	1.90703	0.676093	-0.564707
ENSMUSG00000071665	Foxr2	149	204	224	304	309	330	231	193	214	0.00243167	2.6141	0.676564	-0.563701
ENSMUSG00000001999	Blvra	25	21	14	36	35	38	25	27	22	0.00464217	2.33328	0.678899	-0.558731
ENSMUSG00000081485	Gm12338	101	115	141	193	173	148	101	105	145	0.0473248	1.32491	0.682879	-0.550297
ENSMUSG00000021583	Erap1	35	22	37	56	66	62	47	40	39	0.00773726	2.11141	0.684783	-0.546282
ENSMUSG00000025200	Cwf19l1	110	93	110	117	132	129	76	91	92	0.00477454	2.32107	0.685185	-0.545434
ENSMUSG00000084758	Gm12798	38	47	56	74	73	85	51	53	55	0.0173771	1.76002	0.685345	-0.545098
ENSMUSG00000108006	Gm44418	64	35	39	96	93	72	58	51	70	0.0481245	1.31763	0.685824	-0.54409
ENSMUSG00000114652	Gm41043	124	125	135	174	154	186	114	115	124	0.0200335	1.69824	0.68677	-0.5421
ENSMUSG00000035933	Cog5	71	64	102	139	116	120	98	75	85	0.0161458	1.79194	0.688	-0.53952
ENSMUSG00000108668	Gm32816	63	46	75	222	205	191	140	126	160	0.00883695	2.0537	0.68932	-0.536753
ENSMUSG00000050627	Gpd1l	47	77	64	103	110	96	68	62	83	0.0175851	1.75485	0.68932	-0.536753
ENSMUSG00000079084	Ccdc82	269	221	329	419	353	416	240	284	297	0.0126141	1.89914	0.691077	-0.533081
ENSMUSG00000060470	Adgrg3	233	258	266	418	339	334	269	215	272	0.0333625	1.47674	0.692942	-0.529193
ENSMUSG00000061356	Nuggc	58	54	84	104	111	95	82	64	70	0.0116457	1.93383	0.696774	-0.521237
ENSMUSG00000039470	Zdhhc2	513	530	699	1285	1196	1364	1024	838	821	0.0106645	1.97206	0.697789	-0.519137
ENSMUSG00000023026	Dip2b	55	49	71	79	93	82	53	70	55	0.0227776	1.64249	0.700787	-0.512951
ENSMUSG00000033705	Stard9	461	491	574	797	716	843	604	531	518	0.00885994	2.05257	0.701613	-0.511253
ENSMUSG00000040620	Dhx33	57	80	68	89	101	100	82	59	63	0.0364222	1.43863	0.703448	-0.507484
ENSMUSG00000023259	Slc26a6	47	56	68	92	81	101	70	60	64	0.0267734	1.5723	0.708029	-0.498119
ENSMUSG00000053819	Camk2d	43	53	60	97	84	88	60	65	66	0.00994926	2.00221	0.710037	-0.494034
ENSMUSG00000025656	Arhgef9	163	184	239	362	324	329	268	211	243	0.0109058	1.96234	0.71133	-0.491409
ENSMUSG00000026596	Abl2	152	127	179	262	215	256	205	157	160	0.0305413	1.51511	0.712142	-0.489763
ENSMUSG00000054309	Cpsf3	63	67	100	176	145	170	109	107	134	0.0220138	1.65731	0.712831	-0.488368
ENSMUSG00000089647	Gm2245	90	104	134	348	323	405	274	233	261	0.0335224	1.47466	0.713755	-0.4865
ENSMUSG00000107760	Gm44401	32	34	29	36	43	41	28	24	34	0.038826	1.41088	0.716667	-0.480626
ENSMUSG00000027272	Ubr1	79	70	92	116	112	105	78	73	88	0.005966	2.22432	0.717718	-0.478512
ENSMUSG00000062054	Iah1	95	123	151	257	229	264	187	164	188	0.0077078	2.11307	0.718667	-0.476605
ENSMUSG00000106108	Gm43221	45	60	74	112	109	113	78	80	83	0.000101509	3.99349	0.721557	-0.470815
ENSMUSG00000028961	Pgd	67	75	93	107	99	125	75	88	76	0.0376266	1.42451	0.722054	-0.469821
ENSMUSG00000037523	Mavs	456	482	634	933	940	993	765	585	728	0.0302645	1.51907	0.725052	-0.463843
ENSMUSG00000042197	Zfp451	23	15	26	48	58	47	36	34	41	0.0367251	1.43504	0.72549	-0.462972
ENSMUSG00000090100	Ttbk2	50	59	63	86	82	102	69	58	69	0.0354018	1.45097	0.725926	-0.462106
ENSMUSG00000040760	Appl1	60	67	68	97	96	103	71	60	84	0.0493926	1.30634	0.726351	-0.461261
ENSMUSG00000002897	Il17ra	31	34	41	62	64	51	39	45	45	0.0397301	1.40088	0.728814	-0.456378
ENSMUSG00000062012	Zfp13	129	136	171	258	240	228	182	153	196	0.0172156	1.76408	0.731405	-0.451258
ENSMUSG00000025969	Nrp2	315	363	423	730	760	686	561	492	539	0.00279424	2.55374	0.731618	-0.450838
ENSMUSG00000100833	Gm28988	27	19	27	37	39	36	25	32	25	0.0372115	1.42932	0.732143	-0.449803
ENSMUSG00000005362	Crbn	62	50	67	118	105	107	82	68	92	0.0318102	1.49743	0.733333	-0.447459
ENSMUSG00000024537	Psmg2	110	118	129	155	153	158	130	104	108	0.0327448	1.48486	0.733906	-0.446334
ENSMUSG00000024991	Eif3a	1394	1332	1703	2019	1841	2171	1456	1470	1514	0.0275432	1.55999	0.736196	-0.441838
ENSMUSG00000015335	Zdhhc12	85	86	94	113	122	117	101	81	81	0.0335821	1.47389	0.747159	-0.420513
ENSMUSG00000032816	Igdcc4	200	191	203	317	251	283	239	196	202	0.0433901	1.36261	0.748531	-0.417866
ENSMUSG00000001569	Nom1	83	91	110	156	145	150	124	109	105	0.00968334	2.01397	0.749446	-0.416104
ENSMUSG00000102577	Gm37969	202	204	220	293	254	253	225	167	208	0.0404944	1.3926	0.75	-0.415037
ENSMUSG00000003135	Cnot11	29	43	58	89	98	83	69	71	63	0.0190805	1.71941	0.751852	-0.41148
ENSMUSG00000007379	Dennd2c	994	976	1228	1627	1397	1517	1214	1113	1107	0.0158441	1.80013	0.756221	-0.40312
ENSMUSG00000028559	Osbpl9	163	163	218	307	263	326	236	198	244	0.0397418	1.40075	0.756696	-0.402213
ENSMUSG00000026031	Cflar	458	501	605	1030	869	906	792	633	698	0.0276843	1.55777	0.756863	-0.401896
ENSMUSG00000028738	Tas1r2	44	46	65	84	92	99	77	59	73	0.0367389	1.43487	0.76	-0.395929
ENSMUSG00000058587	Tmod3	34	33	28	52	52	55	39	37	45	0.0215769	1.66601	0.761006	-0.39402
ENSMUSG00000013663	Pten	48	50	63	77	80	87	64	65	57	0.00816086	2.08826	0.762295	-0.391579
ENSMUSG00000108254	Gm43908	41	35	38	59	73	71	45	54	56	0.0477473	1.32105	0.763547	-0.389212
ENSMUSG00000028649	Macf1	1849	1866	2504	3132	2865	2944	2384	2208	2259	0.00314583	2.50227	0.766245	-0.384122
ENSMUSG00000025652	Tmem89	32	57	52	87	80	86	70	68	56	0.028617	1.54338	0.766798	-0.383081
ENSMUSG00000003234	Abcf3	146	148	176	345	318	346	223	255	296	0.0489405	1.31033	0.767096	-0.382521
ENSMUSG00000049470	Aff4	959	988	1209	1673	1382	1609	1302	1151	1141	0.0354832	1.44998	0.770583	-0.375977
ENSMUSG00000035198	Tubg1	181	191	197	222	231	255	175	191	180	0.0175508	1.7557	0.771186	-0.374848
ENSMUSG00000029569	Tmem168	571	646	849	1029	918	1136	866	750	764	0.0441424	1.35514	0.771975	-0.373373
ENSMUSG00000025701	Alox5	64	54	73	94	80	81	70	57	70	0.0366017	1.4365	0.772549	-0.372302
ENSMUSG00000108626	Gm40457	89	70	128	317	321	298	255	250	219	0.00963344	2.01622	0.773504	-0.370519
ENSMUSG00000038497	Tmco3	377	389	448	551	543	522	429	400	424	0.000630306	3.20045	0.775371	-0.367041
ENSMUSG00000038485	Socs7	33	37	46	60	59	55	43	44	48	0.00384053	2.41561	0.775862	-0.366128
ENSMUSG00000025017	Pik3ap1	179	164	180	364	340	392	298	273	285	0.0189411	1.7226	0.781022	-0.356565
ENSMUSG00000032000	Birc3	178	163	226	272	261	307	242	218	204	0.032008	1.49474	0.790476	-0.339206
ENSMUSG00000022148	Fyb	97	75	136	339	288	300	228	254	251	0.0331324	1.47975	0.790723	-0.338756
ENSMUSG00000038569	Rad9b	1243	1251	1579	1944	1783	1909	1644	1322	1502	0.0338167	1.47087	0.792761	-0.335042
ENSMUSG00000081657	Gm15466	354	395	424	543	542	536	442	427	426	0.000575245	3.24015	0.79889	-0.323932
ENSMUSG00000103081	Pcdhgb8	114	126	143	187	162	170	124	142	149	0.0296956	1.52731	0.799615	-0.322623
ENSMUSG00000026407	Cacna1s	237	209	260	139	135	132	181	176	192	0.0039484	2.40358	1.35222	0.435326
ENSMUSG00000102540	Gm38134	42	42	34	23	28	23	32	39	31	0.0441408	1.35516	1.37838	0.462972
ENSMUSG00000083528	Gm13432	90	71	82	36	32	40	52	54	44	0.0245225	1.61044	1.38889	0.473931
ENSMUSG00000038517	Tbkbp1	24	19	23	19	14	15	22	22	23	0.0478908	1.31975	1.39583	0.481127
ENSMUSG00000100039	Gm28959	50	48	62	30	33	33	47	55	42	0.0439423	1.35712	1.5	0.584963
